# Supplementary material for: The Trypanosome Exocyst: A Conserved Structure Revealing a New Role in Endocytosis
Source: PLoS Pathog. 2017 Jan 23;13(1):e1006063. doi: 10.1371/journal.ppat.1006063 (PMC5256885; doi:10.1371/journal.ppat.1006063)
Supplement: S1 Table — Worksheets (A-C) The most significant 50 protein identifications from an LC-ESI/MS2 analysis from a Sec15::GFP immunoisolation (A) with and (B) without dynamic exclusion and (C) from a Exo99::GFP immunoisolation without dynamic exclusion. Protein IDs are ranked by the expectation value according to ProFound. Canonical exocyst subunits and Exo99 are highlighted in red, and other proteins studied further in this work are in blue. Worksheets D and E: SILAC analysis of whole cell proteome at 24 and 36 hours knockdown of Sec15. Values represent average percentage protein abundance relative to uninduced cells ± standard deviation. In several cases abundance for specific peptides falls below the detection limit—for protein groups that are part of a multigene family such as ISGs this frequently reflects assignment of specific spectra to a single accession number. Worksheet F: List of proteins significantly upregulated in Sec15::RNAi cells 24 and 36h post induction with biological function as assigned in GO:term and cellular localisation as assigned in GO:terms or predicted by SignalP [91] and TMHMM [89]. (XLSM) [file ppat.1006063.s003.xlsm]

## Sheet: (A) Sec15 wo dynamic exclusion
rank	log(e)	log(I)	% (measured)	% (corrected)	unique	total	Mr	Accession	Description
1	-596	8	36	52	58	466	180.7	Tb927.7.4490	Sec5
2	-443.2	9.61	77	100+	38	2587	25.4	spTRY1_BOVIN	Cationic trypsin; EC 3.4.21.4; Beta-trypsin; Contains: Alpha-trypsin chain 1; Contains: Alpha-trypsin chain 2; Flags: Pr ...
3	-334.6	7.75	29	40	39	284	124.8	Tb927.8.2580	Sec10
4	-331.3	7.89	26	42	36	230	158	Tb927.7.5150	Exo84
5	-308.8	7.81	17	27	32	276	185.6	Tb927.10.570	Sec8
6	-241.4	7.6	34	48	26	153	99	Tb927.10.420	Exo99
7	-225.1	7.66	22	31	24	196	111.8	Tb11.02.4970	Sec15
8	-147.5	7.8	35	52	15	167	49.7	Tb927.1.2330	beta tubulin
9	-109.6	7.13	13	19	13	68	99.3	Tb11.55.0019	Sec6
10	-109.5	7.56	29	47	13	100	49.8	Tb927.1.2340	alpha tubulin
11	-105.1	6.94	21	26	14	54	79.2	Tb09.211.0850	Exo70
12	-66.2	7.31	22	34	8	70	26.9	spGFP_AEQVI	Green fluorescent protein;
13	-60.8	6.47	13	19	8	49	68.6	Tb927.3.4290	paraflagellar rod protein 1C
14	-59.7	7.66	47	72	8	129	14.7	Tb927.1.2430	histone H3, putative
15	-55.4	6.59	11	17	7	36	62.1	spK1C9_HUMAN	Keratin:p , type I cytoskeletal 9; Cytokeratin-9; CK-9; Keratin-9; K9;
16	-47.6	7.61	38	60	5	50	12.6	Tb927.10.10460	histone H2B
17	-44.8	6.65	9.6	16	6	25	65.8	spK2C1_HUMAN	Keratin:p , type II cytoskeletal 1; 67 kDa cytokeratin; Cytokeratin-1; CK-1; Hair alpha protein; Keratin-1; K1; Type-II ...
18	-43.9	7.38	32	60	5	49	11.1	Tb927.5.4170	histone H4
19	-41.4	6.22	8.3	12	7	33	69.6	Tb927.8.4970	PFR2
20	-37.8	6.42	6.4	13	4	19	59.5	spK1C10_HUMAN	Keratin:p , type I cytoskeletal 10; Cytokeratin-10; CK-10; Keratin-10; K10;
21	-37.6	7.02	50	63	5	45	11.1	Tb09.211.4511	kinetoplastid membran protein 11
22	-35.9	5.98	19	26	4	26	26	Tb09.211.2740	unspecified product (gim5B)
23	-30.3	6.17	11	15	4	14	37.8	Tb927.8.3530	glycerol-3-phosphate dehydrogenase [NAD+], glycosomal
24	-27.3	6.59	14	26	4	17	37.8	Tb927.10.2090	elongation factor 1-alpha,EF-1-alpha (TEF1)
25	-22.3	6.25	8.5	13	3	14	34.1	Tb927.10.14820	ADP/ATP translocase 1, putative
26	-21.5	5.66	3.4	5	3	13	65.3	Tb927.7.5950	protein associated with differentiation 3, putative
27	-21.1	6.48	19	27	4	13	17.5	Tb927.10.5330	40S ribosomal protein S18, putative
28	-19.4	6.12	9.5	14	4	12	33.1	Tb927.10.12840	mitochondrial carrier protein (MCP12)
29	-18.7	5.64	6	8	3	5	53.5	Tb927.3.3270	ATP-dependent phosphofructokinase (TbPFK)
30	-18.3	9.07	10	13	1	34	24.4	spTRYP_PIG	Trypsin; EC 3.4.21.4; Flags: Precursor;
31	-17.3	5.94	18	37	3	31	12.4	Tb11.02.0740	60S ribosomal protein L44
32	-16.2	5.67	1.7	2	1	5	66.2	Tb927.7.5930	Protein Associated with Differentiation (TbPAD1)
33	-15.9	5.99	14	23	3	9	18	Tb11.0880	60S ribosomal protein L21e, putative
34	-15.6	5.39	8.7	13	2	2	24	Tb11.01.3370	glycosomal membrane protein (PEX11)
35	-15.3	5.68	24	40	2	6	9.6	Tb11.01.1475	40S ribosomal protein S27, putative
36	-13.7	6.33	1.2	2	1	7	65.8	spK22E_HUMAN	Keratin:p , type II cytoskeletal 2 epidermal; Cytokeratin-2e; CK-2e; Epithelial keratin-2e; Keratin-2 epidermis; Kerati ...
37	-13.5	5.93	11	15	2	5	15	Tb09.211.2630	60S ribosomal protein L23, putative
38	-12.4	6.03	14	19	3	3	30.4	Tb09.160.4450	40S ribosomal protein S3, putative
39	-11.9	5.96	6	8	2	4	28.6	Tb927.10.14600	40S ribosomal protein S2, putative
40	-11.1	5.11	11	21	2	6	15.6	Tb11.01.7535	60S ribosomal protein L27, putative
41	-11.1	5.06	8.9	17	1	2	16.9	Tb11.02.4050	60S ribosomal protein L28, putative
42	-10.8	5.36	5	6	2	2	39	Tb927.6.4280	glyceraldehyde 3-phosphate dehydrogenase, glycosomal
43	-10.2	5.21	6.9	18	1	1	15.5	Tb11.0290	40S ribosomal protein S14, putative
44	-9.8	7.16	6.5	9	1	1	16	Tb927.10.15350	histone H3 variant (h3vaR)
45	-9.4	5.67	4.1	6	2	16	45.4	Tb927.10.8940	flagellum targeting protein kharon1, putative
46	-9.2	5.48	0.5	1	1	5	406.7	Tb927.2.4230	NUP-1 protein
47	-8.7	5.29	5.6	9	2	8	29.2	Tb927.2.2510	voltage-dependent anion-selective channel
48	-8	5.83	9	13	2	5	21.8	Tb927.10.1100	60S ribosomal protein L9, putative
49	-7.8	5.56	11	22	2	4	16.2	Tb11.01.3675	40S ribosomal protein S17, putative
50	-7.6	7.23	12	30	2	22	14.2	Tb927.7.2820	histone H2A, putative

## Sheet: (B) Sec15 w dynamic exclusion
rank	log(e)	log(I)	% (measured)	% (corrected)	unique	total	Mr	Accession	Description
1	-1083.7	8.61	87	100+	93	1676	25.4	spTRY1_BOVIN	Cationic trypsin; EC 3.4.21.4; Beta-trypsin; Contains: Alpha-trypsin chain 1; Contains: Alpha-trypsin chain 2; Flags: Pr ...
2	-338.1	5.81	23	33	33	76	180.7	Tb927.7.4490	Sec5
3	-239.3	5.8	18	28	24	64	185.6	Tb927.10.570	Sec8
4	-223.5	6.4	48	72	23	70	49.7	Tb927.1.2330	beta tubulin
5	-217.5	5.76	22	36	23	68	158	Tb927.7.5150	Exo84
6	-185.4	6.19	47	63	21	56	41	Tb927.10.5620	fructose-bisphosphate aldolase, glycosomal
7	-172.9	5.64	38	64	19	45	65.8	spK2C1_HUMAN	Keratin:p , type II cytoskeletal 1; 67 kDa cytokeratin; Cytokeratin-1; CK-1; Hair alpha protein; Keratin-1; K1; Type-II ...
8	-164.6	5.93	33	42	18	56	53.5	Tb927.3.3270	ATP-dependent phosphofructokinase
9	-151.3	5.4	17	24	17	44	111.8	Tb11.02.4970	Sec15
10	-145.1	5.57	14	20	16	69	124.8	Tb927.8.2580	Sec10
11	-134.2	5.58	26	32	17	32	100.4	Tb11.02.4150	pyruvate, phosphast dikinase
12	-126.9	6.21	36	47	14	94	39	Tb927.6.4280	glyceraldehyde 3-phosphate dehydrogenase, glycosomal
13	-118	5.29	17	23	15	34	99	Tb927.10.420	Exo99
14	-113.8	6.05	32	43	12	46	37.8	Tb927.8.3530	glycerol-3-phosphate dehydrogenase [NAD+], glycosomal
15	-105.8	5.49	28	58	10	22	33.7	Tb927.10.15410	glycosomal malate dehydrogenase (gMDH)
16	-101.6	5.66	28	46	12	29	49.8	Tb927.1.2340	alpha tubulin
17	-95.1	5.12	22	29	12	22	75.3	Tb11.01.3110	heat shock protein 70
18	-87.6	5.51	35	47	8	40	26.4	Tb09.211.2730	glycosomal membrane protein
19	-87.1	5.27	16	21	11	19	79.2	Tb09.211.0850	Exo70
20	-82.7	5.4	30	46	9	21	45.4	Tb927.10.8940	flagellum targeting protein kharon1, putative
21	-82.4	5.55	34	51	10	28	29.4	Tb927.10.3940	40S ribosomal protein S3A
22	-77.7	5.27	27	41	10	25	41.8	Tb927.3.5050	60S ribosomal protein L4
23	-71.4	5	11	15	10	18	99.3	Tb11.55.0019	Sec6
24	-67	5.39	22	35	9	20	62.1	spK1C9_HUMAN	Keratin:p , type I cytoskeletal 9; Cytokeratin-9; CK-9; Keratin-9; K9;
25	-60.9	4.97	20	30	8	24	54.4	Tb927.4.1790	ribosomal protein L3, putative
26	-60.3	5.06	18	26	9	20	63.5	Tb927.7.7420	ATP synthase F1, alpha subunit
27	-59.6	5.44	40	58	7	15	21.8	Tb927.10.1100	60S ribosomal protein L9
28	-59.4	5.03	8.8	13	8	17	121.2	Tb927.5.2980	Sec3
29	-58.2	5.2	22	30	8	20	54.1	Tb927.5.1060	mitochondrial processing peptidase M16
30	-53.4	5.05	14	21	6	15	68.6	Tb927.3.4290	paraflagellar rod protein 1C
31	-53.2	5.65	42	65	6	17	12.6	Tb927.10.10460	histone H2B
32	-51.1	5.02	8.1	11	6	20	65.8	spK22E_HUMAN	Keratin:p , type II cytoskeletal 2 epidermal; Cytokeratin-2e; CK-2e; Epithelial keratin-2e; Keratin-2 epidermis; Kerati ...
33	-50.7	5.24	28	48	7	29	28.5	Tb09.244.2630	40S ribosomal protein S6
34	-50.6	5.57	39	74	7	36	11.1	Tb927.5.4170	histone H4
35	-50.3	4.68	5.4	9	6	15	138.1	Tb927.7.3550	hypothetical protein
36	-50.2	5.4	27	48	7	22	25.4	Tb927.3.3310	60S ribosomal protein L13
37	-49.3	5.54	22	39	6	24	49.1	Tb927.10.2100	EF-1-alpha
38	-47.8	5.39	53	67	6	17	11.1	Tb09.211.4511	kinetoplastid membran protein 11
39	-45	5.15	19	28	6	23	34.1	Tb927.10.14820	mitochondrial ADP/ATP carrier
40	-44.4	5.22	3.6	8	1	2	28.4	Tb927.10.190	40S ribosomal protein S6
41	-44.4	4.87	9.5	13	6	10	85.9	Tb09.160.1160	nucleolar protein 86
42	-42.9	4.58	12	17	6	13	71.3	Tb927.10.14550	DEAD helicase
43	-41.8	5.3	25	53	5	13	18.2	Tb927.7.5170	60S ribosomal protein L23a
44	-41.8	5.27	29	40	5	12	21.2	Tb927.10.11390	60S ribosomal protein L6, putative
45	-41.3	4.39	9.3	18	5	8	59.5	spK1C10_HUMAN	Keratin:p , type I cytoskeletal 10; Cytokeratin-10; CK-10; Keratin-10; K10;
46	-38.8	5.01	19	25	6	14	30.6	Tb11.02.1085	60S ribosomal protein S4
47	-38.2	6.12	29	40	6	12	15	Tb09.211.2630	60S ribosomal protein L23
48	-38	4.66	36	63	5	12	17	Tb927.7.1040	40S ribosomal protein S16
49	-37.8	4.8	23	32	5	16	30.4	Tb09.160.4450	40S ribosomal protein S3, putative
50	-37.4	5.03	13	19	5	12	55.7	Tb927.3.1380	ATP synthase beta chain, mitochondrial precursor

## Sheet: (C) Exo99 wo dynamic exclusion
rank	log(e)	log(I)	% (measured)	% (corrected)	unique	total	Mr	Accession	Description
1	-1130.6	8.09	54	78	99	287	180.7	genedb|Tb927.7.4490|	Sec5
2	-832.2	7.82	49	77	79	194	185.6	genedb|Tb927.10.570|	Sec8
3	-807.1	7.77	52	85	75	198	158	genedb|Tb927.7.5150|	Exo84
4	-662.1	8.16	80	100+	59	700	49.8	genedb|Tb927.1.2340|	alpha tubulin
5	-644.2	8.64	77	100+	57	775	49.7	genedb|Tb927.1.2330|	beta tubulin
6	-630.4	7.86	50	69	62	160	124.8	genedb|Tb927.8.2580|	Sec10
7	-526.9	7.63	52	74	52	192	99	genedb|Tb927.10.420|	WD40
8	-526.3	7.4	69	100+	54	123	68.6	genedb|Tb927.3.4290|	PFR1 73 kDa paraflagellar rod protein
9	-518.1	6.95	15	23	54	85	526.1	genedb|Tb927.8.5580|	hypothetical observed protein, conserved
10	-507.6	7.35	70	97	47	116	69.6	genedb|Tb927.8.4970|	Cationic trypsin; EC 3.4.21.4; Beta-trypsin; Contains: Alpha-trypsin chain 1; Contains: Alpha-trypsin chain 2; Flags: Pr ...
11	-505.4	7.72	44	63	48	190	111.8	genedb|Tb11.02.4970|	Sec15
12	-502.7	8.99	75	100+	43	820	25.4	sp|TRY1_BOVIN|	Cationic trypsin; EC 3.4.21.4; Beta-trypsin; Contains: Alpha-trypsin chain 1; Contains: Alpha-trypsin chain 2; Flags: Pr ...
13	-486.8	7.66	66	83	47	131	79.2	genedb|Tb09.211.0850|	Exo70
14	-372	7.66	52	68	35	105	75.3	genedb|Tb11.01.3110|	heat shock protein 70
15	-355.5	7.18	44	62	35	82	99.3	genedb|Tb11.55.0019|	Sec6
16	-320.7	7.13	40	59	31	74	121.2	genedb|Tb927.5.2980|	Sec3
17	-292.4	7.16	38	46	30	66	94.3	genedb|Tb927.10.4560|	elongation factor 2
18	-292.4	7.21	46	58	29	68	100.4	genedb|Tb11.02.4150|	pyruvate phosphate dikinase
19	-287.1	7.23	66	100	26	64	45.4	genedb|Tb927.10.8940|	flagellum targeting protein kharon1, putative
20	-279	7.02	54	65	28	58	59.5	genedb|Tb927.10.6400|	chaperonin HSP60, mitochondrial precursor
21	-278	7.38	48	81	28	56	65.8	sp|K2C1_HUMAN|	Keratin:p , type II cytoskeletal 1; 67 kDa cytokeratin; Cytokeratin-1; CK-1; Hair alpha protein; Keratin-1; K1; Type-II ...
22	-262.1	6.78	27	45	28	54	138.1	genedb|Tb927.7.3550|	hypothetical protein, conserved
23	-244.4	7.56	63	86	25	62	30.6	genedb|Tb11.02.1085|	40S ribosomal protein S4, putative
24	-244	6.94	44	70	21	38	62.1	sp|K1C9_HUMAN|	Keratin:p , type I cytoskeletal 9; Cytokeratin-9; CK-9; Keratin-9; K9;
25	-239.1	7.24	36	46	24	56	71.4	genedb|Tb927.6.3740|	heat shock 70 kDa protein, mitochondrial precursor
26	-224.1	6.82	48	67	22	55	58.5	genedb|Tb927.2.4210|	glycosomal phosphoenolpyruvate carboxykinase
27	-218.6	7.53	44	68	21	103	34.1	genedb|Tb927.10.14820|	ADP/ATP translocase 1, putative
28	-216.2	6.64	37	55	22	41	68.3	genedb|Tb11.01.5100|	par1
29	-215.9	7.34	40	53	21	53	59.5	genedb|Tb11.02.0750|	T-complex protein 1, zeta subunit
30	-209.2	6.71	41	60	26	49	67.3	genedb|Tb11.01.3960|	BILBO1
31	-207.7	7.44	62	79	20	80	28.6	genedb|Tb927.10.14600|	40S ribosomal protein S2, putative
32	-194	6.57	31	37	21	35	88.1	genedb|Tb927.8.1550|	paraflagellar rod component, putative
33	-193.2	7.18	64	82	22	56	39	genedb|Tb927.6.4280|	glyceraldehyde 3-phosphate dehydrogenase, glycosomal
34	-190.8	7.3	50	76	21	51	29.4	genedb|Tb927.10.3930|	40S ribosomal protein S3A, putative
35	-189.3	7.35	2.3	4	1	2	29.4	genedb|Tb927.10.3940|	40S ribosomal protein S3A
36	-183.1	7.22	62	100+	22	55	24.7	genedb|Tb09.211.0110|	60S ribosomal protein L10, putative
37	-182.7	7.04	47	72	20	46	41.8	genedb|Tb927.3.5050|	60S ribosomal protein L4
38	-178.7	6.98	48	60	19	38	54.6	genedb|Tb927.8.6110|	3-hydroxy-3-methylglutaryl-CoA synthase, putative
39	-176.3	6.61	27	38	20	31	104.8	genedb|Tb927.4.2080|	C2 domain containing protein
40	-175.2	7.01	52	58	19	36	41.9	genedb|Tb09.211.0620|	actin A
41	-172.3	7.1	41	62	19	53	48.7	genedb|Tb927.4.1800|	ribosomal protein L3
42	-171.3	6.87	29	45	19	33	80.7	genedb|Tb927.10.10890|	heat shock protein, putative
43	-163.2	6.81	40	58	17	34	44.7	genedb|Tb09.160.4560|	arginine kinase
44	-160.8	7.27	42	74	19	44	49.1	genedb|Tb927.10.2100|	EF-1-alpha
45	-158.3	6.66	48	58	15	31	46.6	genedb|Tb927.10.2890|	enolase
46	-157.2	6.67	39	58	15	33	55.7	genedb|Tb927.3.1380|	ATP synthase beta chain, mitochondrial precursor
47	-153.9	6.99	59	83	16	43	28.3	genedb|Tb11.01.7960|	60S ribosomal protein L8, putative
48	-153.7	6.65	38	51	15	28	51.1	genedb|Tb927.10.2020|	hexokinase
49	-148.1	6.84	51	79	17	34	41.6	genedb|Tb11.01.2800|	hypothetical protein, conserved
50	-146.4	7.02	6.3	7	17	43	267.4	genedb|Tb927.10.10280|	microtubule-associated protein

## Sheet: (D) SILAC average24
average24	SD24	average36	SD36	36_1	36_2	24_1	24_2	Protein IDs	Majority protein IDs	Fasta headers
0.63078	0.04726	NaN	NaN	0.55405	NaN	0.58352	0.67804	Tb927.8.4360	Tb927.8.4360	>Tb927.8.4360 | organism=Trypanosoma_brucei_TREU927 | product=hypothetical protein, conserved | location=Tb927_08_v5.1:1296564-1301385(-) | length=1368 | sequence_SO=chromosome | SO=protein_coding
0.748805	0.066805	0.730595	0.157352	0.61933	0.84186	0.81561	0.682	Tb927.7.3700	Tb927.7.3700	>Tb927.7.3700 | organism=Trypanosoma_brucei_TREU927 | product=hypothetical protein, conserved | location=Tb927_07_v5.1:964950-965867(-) | length=305 | sequence_SO=chromosome | SO=protein_coding
0.76726	0.06067	0.699295	0.00779939	0.70481	0.69378	0.70659	0.82793	Tb927.8.1560	Tb927.8.1560	>Tb927.8.1560 | organism=Trypanosoma_brucei_TREU927 | product=hypothetical protein, conserved | location=Tb927_08_v5.1:508257-510107(+) | length=616 | sequence_SO=chromosome | SO=protein_coding
0.770435	0.126205	0.83528	0.0252154	0.85311	0.81745	0.64423	0.89664	Tb927.11.1380	Tb927.11.1380	>Tb927.11.1380 | organism=Trypanosoma_brucei_TREU927 | product=hypothetical protein, conserved | location=Tb927_11_v5.1:399081-408077(+) | length=2998 | sequence_SO=chromosome | SO=protein_coding
0.77929	0.04437	0.844465	0.0410334	0.81545	0.87348	0.73492	0.82366	Tb927.3.4510	Tb927.3.4510	>Tb927.3.4510 | organism=Trypanosoma_brucei_TREU927 | product=hypothetical protein, conserved | location=Tb927_03_v5.1:1260167-1264162(-) | length=1331 | sequence_SO=chromosome | SO=protein_coding
0.77955	0.14725	1.00063	0.0627557	0.95625	1.045	0.9268	0.6323	Tb927.1.1240;Tb11.v5.0356	Tb927.1.1240;Tb11.v5.0356	>Tb927.1.1240 | organism=Trypanosoma_brucei_TREU927 | product=cytidine triphosphate synthase, putative | location=Tb927_01_v5.1:329569-332058(+) | length=589 | sequence_SO=chromosome | SO=protein_coding;>Tb11.v5.0356 | organism=Trypanosoma_brucei_TREU927 |
0.7903	0.03877	1.25495	0.63279	0.8075	1.7024	0.82907	0.75153	Tb927.11.16610	Tb927.11.16610	>Tb927.11.16610 | organism=Trypanosoma_brucei_TREU927 | product=hypothetical protein, conserved | location=Tb927_11_v5.1:4410744-4412594(-) | length=616 | sequence_SO=chromosome | SO=protein_coding
0.803145	0.018105	0.85285	0.0563281	0.81302	0.89268	0.78504	0.82125	Tb927.9.1880	Tb927.9.1880	>Tb927.9.1880 | organism=Trypanosoma_brucei_TREU927 | product=hypothetical protein, conserved | location=Tb927_09_v5.1:428610-430319(-) | length=569 | sequence_SO=chromosome | SO=protein_coding
0.809295	0.031995	0.722085	0.035221	0.74699	0.69718	0.7773	0.84129	Tb927.6.2860	Tb927.6.2860	>Tb927.6.2860 | organism=Trypanosoma_brucei_TREU927 | product=hypothetical protein, conserved | location=Tb927_06_v5.1:859092-860459(+) | length=455 | sequence_SO=chromosome | SO=protein_coding
0.81185	0.14776	0.807425	0.0338068	0.83133	0.78352	0.66409	0.95961	Tb927.11.8210;Tb11.v5.0572;Tb11.v5.0573	Tb927.11.8210	>Tb927.11.8210 | organism=Trypanosoma_brucei_TREU927 | product=RAD50 DNA repair-like protein | location=Tb927_11_v5.1:2306956-2311005(+) | length=1349 | sequence_SO=chromosome | SO=protein_coding
0.81499	0.0413	0.91486	0.140771	1.0144	0.81532	0.85629	0.77369	Tb927.11.5030	Tb927.11.5030	>Tb927.11.5030 | organism=Trypanosoma_brucei_TREU927 | product=hypothetical protein, conserved | location=Tb927_11_v5.1:1437223-1438167(+) | length=314 | sequence_SO=chromosome | SO=protein_coding
0.816805	0.086215	0.88189	0.0920794	0.81678	0.947	0.90302	0.73059	Tb927.6.4460;Tb927.6.4410;Tb11.v5.0903	Tb927.6.4460;Tb927.6.4410;Tb11.v5.0903	>Tb927.6.4460 | organism=Trypanosoma_brucei_TREU927 | product=S-adenosylmethionine decarboxylase (AdoMetDC) | location=Tb927_06_v5.1:1250502-1251614(-) | length=370 | sequence_SO=chromosome | SO=protein_coding;>Tb927.6.4410 | organism=Trypanosoma_brucei_TR
0.81848	0.06141	0.953455	0.178537	0.82721	1.0797	0.87989	0.75707	Tb927.5.520	Tb927.5.520	>Tb927.5.520 | organism=Trypanosoma_brucei_TREU927 | product=stomatin-like protein, putative | location=Tb927_05_v5.1:219996-221591(-) | length=531 | sequence_SO=chromosome | SO=protein_coding
0.82956	0.05648	0.79545	0.0833962	0.85442	0.73648	0.88604	0.77308	Tb927.5.1940	Tb927.5.1940	>Tb927.5.1940 | organism=Trypanosoma_brucei_TREU927 | product=hypothetical protein, conserved | location=Tb927_05_v5.1:656966-657541(+) | length=191 | sequence_SO=chromosome | SO=protein_coding
0.83441	0.07664	NaN	NaN	0.55192	NaN	0.91105	0.75777	Tb927.7.7510;Tb927.11.17590	Tb927.7.7510	>Tb927.7.7510 | organism=Trypanosoma_brucei_TREU927 | product=hypothetical protein | location=Tb927_07_v5.1:2176273-2177041(+) | length=245 | sequence_SO=chromosome | SO=protein_coding
0.837015	0.073075	1.19205	0.189292	1.0582	1.3259	0.76394	0.91009	Tb927.8.590	Tb927.8.590	>Tb927.8.590 | organism=Trypanosoma_brucei_TREU927 | product=carnitine O-palmitoyltransferase, putative | location=Tb927_08_v5.1:167752-169788(-) | length=678 | sequence_SO=chromosome | SO=protein_coding
0.838415	0.087275	0.737105	0.0749321	0.68412	0.79009	0.92569	0.75114	Tb927.4.4850;Tb927.4.4830;Tb927.4.4870;Tb11.v5.0541	Tb927.4.4850;Tb927.4.4830;Tb927.4.4870;Tb11.v5.0541	>Tb927.4.4850 | organism=Trypanosoma_brucei_TREU927 | product=amino acid transporter, putative | location=Tb927_04_v5.1:1325384-1326736(-) | length=450 | sequence_SO=chromosome | SO=protein_coding;>Tb927.4.4830 | organism=Trypanosoma_brucei_TREU927 | produ
0.839365	0.117005	0.88407	0.0648134	0.9299	0.83824	0.72236	0.95637	Tb927.2.5150	Tb927.2.5150	>Tb927.2.5150 | organism=Trypanosoma_brucei_TREU927 | product=TPR-repeat protein, putative | location=Tb927_02_v5.1:908758-910654(+) | length=489 | sequence_SO=chromosome | SO=protein_coding
0.839855	0.152445	0.98351	0.11482	1.0647	0.90232	0.68741	0.9923	Tb927.6.1270	Tb927.6.1270	>Tb927.6.1270 | organism=Trypanosoma_brucei_TREU927 | product=hypothetical protein, conserved | location=Tb927_06_v5.1:470760-471407(-) | length=215 | sequence_SO=chromosome | SO=protein_coding
0.842125	0.040555	NaN	NaN	NaN	1.0571	0.80157	0.88268	Tb927.2.1120;Tb11.0820;Tb11.v5.0295	Tb927.2.1120	>Tb927.2.1120 | organism=Trypanosoma_brucei_TREU927 | product=retrotransposon hot spot protein (RHS, pseudogene), putative,retrotransposon hot spot protein 4 (RHS4), point mutation | location=Tb927_02_v5.1:190725-192860(-) | length=711 | sequence_SO=chromo
0.842455	0.064025	NaN	NaN	NaN	0.98105	0.90648	0.77843	Tb927.4.3640;Tb927.4.3630	Tb927.4.3640;Tb927.4.3630	>Tb927.4.3640 | organism=Trypanosoma_brucei_TREU927 | product=protein phosphatase 1, putative | location=Tb927_04_v5.1:925030-925914(-) | length=294 | sequence_SO=chromosome | SO=protein_coding;>Tb927.4.3630 | organism=Trypanosoma_brucei_TREU927 | product=
0.843545	0.017855	0.637535	0.0146866	0.64792	0.62715	0.8614	0.82569	Tb927.5.2890	Tb927.5.2890	>Tb927.5.2890 | organism=Trypanosoma_brucei_TREU927 | product=hypothetical protein, conserved | location=Tb927_05_v5.1:963174-969665(-) | length=2163 | sequence_SO=chromosome | SO=protein_coding
0.844535	0.035925	0.763815	0.0216587	0.77913	0.7485	0.88046	0.80861	Tb927.4.3320	Tb927.4.3320	>Tb927.4.3320 | organism=Trypanosoma_brucei_TREU927 | product=uracil phosphoribosyltransferase, putative | location=Tb927_04_v5.1:869431-870153(-) | length=240 | sequence_SO=chromosome | SO=protein_coding
0.84534	0.11542	0.91284	0.107282	0.9887	0.83698	0.96076	0.72992	Tb927.10.15660	Tb927.10.15660	>Tb927.10.15660 | organism=Trypanosoma_brucei_TREU927 | product=hypothetical protein, conserved | location=Tb927_10_v5.1:3839256-3841595(+) | length=779 | sequence_SO=chromosome | SO=protein_coding
0.84627	0.0083	1.18315	0.0321734	1.2059	1.1604	0.85457	0.83797	Tb927.11.14120	Tb927.11.14120	>Tb927.11.14120 | organism=Trypanosoma_brucei_TREU927 | product=phenylalanyl-tRNA synthetase alpha chain, putative | location=Tb927_11_v5.1:3742709-3744199(+) | length=496 | sequence_SO=chromosome | SO=protein_coding
0.849825	0.034175	1.05365	0.0183141	1.0407	1.0666	0.884	0.81565	Tb927.5.2700	Tb927.5.2700	>Tb927.5.2700 | organism=Trypanosoma_brucei_TREU927 | product=otubain, putative,otubain cysteine peptidase, Clan CA, family C65, putative | location=Tb927_05_v5.1:913728-914534(+) | length=268 | sequence_SO=chromosome | SO=protein_coding
0.85092	0.02115	0.97015	0.00289914	0.9722	0.9681	0.87207	0.82977	Tb927.10.190	Tb927.10.190	>Tb927.10.190 | organism=Trypanosoma_brucei_TREU927 | product=40S ribosomal protein S6, putative | location=Tb927_10_v5.1:73558-74310(+) | length=250 | sequence_SO=chromosome | SO=protein_coding
0.851295	0.006635	NaN	NaN	1.0366	NaN	0.84466	0.85793	Tb927.3.3970	Tb927.3.3970	>Tb927.3.3970 | organism=Trypanosoma_brucei_TREU927 | product=hypothetical Zinc-finger containing protein | location=Tb927_03_v5.1:1114192-1115085(+) | length=297 | sequence_SO=chromosome | SO=protein_coding
0.85147	0.13425	0.89073	0.304155	0.67566	1.1058	0.71722	0.98572	Tb927.5.2720	Tb927.5.2720	>Tb927.5.2720 | organism=Trypanosoma_brucei_TREU927 | product=zinc-finger protein ZPR1, putative | location=Tb927_05_v5.1:918536-919951(+) | length=471 | sequence_SO=chromosome | SO=protein_coding
0.857095	0.012585	0.81161	0.0391454	0.83929	0.78393	0.86968	0.84451	Tb927.11.15480	Tb927.11.15480	>Tb927.11.15480 | organism=Trypanosoma_brucei_TREU927 | product=heat shock protein Hsp20, putative | location=Tb927_11_v5.1:4114222-4114848(-) | length=208 | sequence_SO=chromosome | SO=protein_coding
0.857755	0.002095	0.6705	0.0526229	0.70771	0.63329	0.85985	0.85566	Tb927.7.6610;REV__Tb10.v4.0178	Tb927.7.6610	>Tb927.7.6610 | organism=Trypanosoma_brucei_TREU927 | product=hypothetical protein, conserved | location=Tb927_07_v5.1:1805183-1807876(-) | length=897 | sequence_SO=chromosome | SO=protein_coding
0.85817	0.25213	1.3469	0.181726	1.2184	1.4754	0.60604	1.1103	Tb927.9.6370;Tb927.9.6380;Tb927.9.6360	Tb927.9.6370;Tb927.9.6380;Tb927.9.6360	>Tb927.9.6370 | organism=Trypanosoma_brucei_TREU927 | product=hypothetical protein, conserved | location=Tb927_09_v5.1:1045334-1046746(+) | length=470 | sequence_SO=chromosome | SO=protein_coding;>Tb927.9.6380 | organism=Trypanosoma_brucei_TREU927 | produc
0.858545	0.062335	0.95277	0.0107056	0.96034	0.9452	0.79621	0.92088	Tb927.10.15590	Tb927.10.15590	>Tb927.10.15590 | organism=Trypanosoma_brucei_TREU927 | product=FKBP-type peptidyl-prolyl cis-trans isomerase, conserved,FKBP-type peptidylprolyl cis-trans isomerase, putative | location=Tb927_10_v5.1:3824554-3825144(+) | length=196 | sequence_SO=chromosom
0.85929	0.1045	0.695115	0.00614476	0.69946	0.69077	0.96379	0.75479	Tb927.9.8820	Tb927.9.8820	>Tb927.9.8820 | organism=Trypanosoma_brucei_TREU927 | product=hypothetical protein, conserved | location=Tb927_09_v5.1:1420934-1424095(-) | length=1053 | sequence_SO=chromosome | SO=protein_coding
0.86279	0.02097	0.93252	0.0333189	0.90896	0.95608	0.84182	0.88376	Tb927.8.5880	Tb927.8.5880	>Tb927.8.5880 | organism=Trypanosoma_brucei_TREU927 | product=eukaryotic translation initiation factor 1A, putative | location=Tb927_08_v5.1:1732407-1732925(+) | length=172 | sequence_SO=chromosome | SO=protein_coding
0.86353	0.04165	NaN	NaN	1.189	NaN	0.82188	0.90518	Tb927.7.510	Tb927.7.510	>Tb927.7.510 | organism=Trypanosoma_brucei_TREU927 | product=hypothetical protein, conserved | location=Tb927_07_v5.1:98624-99694(-) | length=356 | sequence_SO=chromosome | SO=protein_coding
0.86358	0.01102	0.848075	0.0362251	0.82246	0.87369	0.8746	0.85256	Tb927.10.6960;Tb927.10.6920;Tb10.v4.0248	Tb927.10.6960;Tb927.10.6920;Tb10.v4.0248	>Tb927.10.6960 | organism=Trypanosoma_brucei_TREU927 | product=hypothetical protein, conserved | location=Tb927_10_v5.1:1755170-1756132(+) | length=320 | sequence_SO=chromosome | SO=protein_coding;>Tb927.10.6920 | organism=Trypanosoma_brucei_TREU927 | prod
0.86371	0.02619	0.923235	0.142786	0.82227	1.0242	0.8899	0.83752	Tb927.8.3650	Tb927.8.3650	>Tb927.8.3650 | organism=Trypanosoma_brucei_TREU927 | product=folate transporter, putative,expression site-associated gene 10 (ESAG10) protein, putative | location=Tb927_08_v5.1:1093742-1095640(-) | length=632 | sequence_SO=chromosome | SO=protein_coding
0.864695	0.066315	0.81971	0.044873	0.85144	0.78798	0.79838	0.93101	Tb927.9.10920	Tb927.9.10920	>Tb927.9.10920 | organism=Trypanosoma_brucei_TREU927 | product=protein kinase, putative | location=Tb927_09_v5.1:1718064-1721240(-) | length=1058 | sequence_SO=chromosome | SO=protein_coding
0.86474	0.0308	0.85504	0.161574	0.74079	0.96929	0.83394	0.89554	Tb927.10.11780	Tb927.10.11780	>Tb927.10.11780 | organism=Trypanosoma_brucei_TREU927 | product=hypothetical protein, conserved | location=Tb927_10_v5.1:2878763-2882254(+) | length=1163 | sequence_SO=chromosome | SO=protein_coding
0.865705	0.023605	0.7499	0.0352846	0.72495	0.77485	0.8421	0.88931	Tb927.3.5010	Tb927.3.5010	>Tb927.3.5010 | organism=Trypanosoma_brucei_TREU927 | product=hypothetical protein, conserved | location=Tb927_03_v5.1:1406292-1406873(+) | length=193 | sequence_SO=chromosome | SO=protein_coding
0.866015	0.016025	0.79664	0.0134775	0.80617	0.78711	0.88204	0.84999	Tb11.v5.0540;Tb927.4.4860;Tb927.4.4820;Tb927.4.4840	Tb11.v5.0540;Tb927.4.4860;Tb927.4.4820;Tb927.4.4840	>Tb11.v5.0540 | organism=Trypanosoma_brucei_TREU927 | product=amino acid transporter 8, putative | location=Tb927_11_bin_v5.1:2354708-2356180(-) | length=490 | sequence_SO=random_sequence | SO=protein_coding;>Tb927.4.4860 | organism=Trypanosoma_brucei_TREU
0.867425	0.126945	0.896225	0.0690348	0.84741	0.94504	0.74048	0.99437	Tb927.11.14590	Tb927.11.14590	>Tb927.11.14590 | organism=Trypanosoma_brucei_TREU927 | product=hypothetical protein, conserved | location=Tb927_11_v5.1:3872610-3874499(+) | length=629 | sequence_SO=chromosome | SO=protein_coding
0.871195	0.027815	0.945535	0.0304268	0.96705	0.92402	0.84338	0.89901	Tb08.27P2.160;Tb927.3.430;Tb927.9.620;Tb08.27P2.520;Tb11.57.0050;Tb927.11.18800;Tb927.11.19120;Tb11.0700;Tb11.0220;Tb10.v4.0147;Tb10.v4.0255;Tb927.5.4760;Tb927.3.160;Tb927.1.5340;Tb927.11.19900;Tb927.11.20560;Tb927.11.18040;Tb927.9.450;Tb10.v4.0074;Tb927.9.17900;Tb10.v4.0141;Tb927.11.18180;Tb927.3.250;Tb09.v4.0172;Tb927.11.20150;Tb927.11.19760;Tb927.11.17180	Tb08.27P2.160;Tb927.3.430;Tb927.9.620;Tb08.27P2.520;Tb11.57.0050	>Tb08.27P2.160 | organism=Trypanosoma_brucei_TREU927 | product=expression site-associated gene (ESAG, pseudogene), putative,expression site-associated gene 3 (ESAG3), degenerate,BAC from homologous region on chr8 | location=Tbrucei.chr8.100:22974-24068(-)
0.872055	0.014515	NaN	NaN	1.0842	NaN	0.88657	0.85754	Tb927.11.330	Tb927.11.330	>Tb927.11.330 | organism=Trypanosoma_brucei_TREU927 | product=Nucleoporin (TbMlp-1) | location=Tb927_11_v5.1:73891-76845(-) | length=984 | sequence_SO=chromosome | SO=protein_coding
0.872245	0.027085	0.858635	0.0921572	0.9238	0.79347	0.89933	0.84516	Tb927.9.9100;REV__Tb927.5.410;REV__Tb11.v5.0226	Tb927.9.9100	>Tb927.9.9100 | organism=Trypanosoma_brucei_TREU927 | product=hypothetical protein, conserved | location=Tb927_09_v5.1:1452321-1453481(-) | length=84 | sequence_SO=chromosome | SO=protein_coding
0.872725	0.159075	0.809345	0.13406	0.90414	0.71455	1.0318	0.71365	Tb927.9.13100	Tb927.9.13100	>Tb927.9.13100 | organism=Trypanosoma_brucei_TREU927 | product=ankyrin repeat protein, putative | location=Tb927_09_v5.1:2070836-2071375(+) | length=179 | sequence_SO=chromosome | SO=protein_coding
0.87323	0.08739	0.95892	0.00192333	0.95756	0.96028	0.78584	0.96062	Tb927.11.15020	Tb927.11.15020	>Tb927.11.15020 | organism=Trypanosoma_brucei_TREU927 | product=iron superoxide dismutase (TbSODB) | location=Tb927_11_v5.1:3996850-3997476(-) | length=208 | sequence_SO=chromosome | SO=protein_coding
0.873275	0.011955	0.80133	0.00712764	0.80637	0.79629	0.86132	0.88523	Tb927.8.6230	Tb927.8.6230	>Tb927.8.6230 | organism=Trypanosoma_brucei_TREU927 | product=hypothetical protein, conserved | location=Tb927_08_v5.1:1812959-1813948(+) | length=329 | sequence_SO=chromosome | SO=protein_coding
0.873665	0.066615	0.998665	0.0475671	1.0323	0.96503	0.80705	0.94028	Tb927.5.860	Tb927.5.860	>Tb927.5.860 | organism=Trypanosoma_brucei_TREU927 | product=selenoprotein, putative (SelT) | location=Tb927_05_v5.1:350754-352113(+) | length=259 | sequence_SO=chromosome | SO=protein_coding
0.873885	0.036925	0.77395	0.0813597	0.83148	0.71642	0.83696	0.91081	Tb927.10.14560;Tb11.v5.0477	Tb927.10.14560;Tb11.v5.0477	>Tb927.10.14560 | organism=Trypanosoma_brucei_TREU927 | product=hypothetical protein, conserved | location=Tb927_10_v5.1:3567127-3569136(-) | length=669 | sequence_SO=chromosome | SO=protein_coding;>Tb11.v5.0477 | organism=Trypanosoma_brucei_TREU927 | prod
0.87582	0.04189	0.82181	0.0184413	0.80877	0.83485	0.91771	0.83393	Tb927.10.2470	Tb927.10.2470	>Tb927.10.2470 | organism=Trypanosoma_brucei_TREU927 | product=hypothetical protein, conserved | location=Tb927_10_v5.1:640940-642592(+) | length=550 | sequence_SO=chromosome | SO=protein_coding
0.876965	0.029525	1.03635	0.0429214	1.0667	1.006	0.84744	0.90649	Tb927.8.2000	Tb927.8.2000	>Tb927.8.2000 | organism=Trypanosoma_brucei_TREU927 | product=cyclophilin, putative (NCP1) | location=Tb927_08_v5.1:635332-636120(+) | length=262 | sequence_SO=chromosome | SO=protein_coding
0.87831	0.01611	0.888665	0.0546664	0.92732	0.85001	0.89442	0.8622	Tb927.10.14700	Tb927.10.14700	>Tb927.10.14700 | organism=Trypanosoma_brucei_TREU927 | product=hypothetical protein, conserved | location=Tb927_10_v5.1:3590505-3591533(-) | length=342 | sequence_SO=chromosome | SO=protein_coding
0.87962	0.00369	0.785215	0.0216163	0.76993	0.8005	0.87593	0.88331	Tb10.v4.0052;Tb927.10.10360;Tb10.v4.0053	Tb10.v4.0052;Tb927.10.10360;Tb10.v4.0053	>Tb10.v4.0052 | organism=Trypanosoma_brucei_TREU927 | product=microtubule-associated protein 2,chrX additional, unordered contigs | location=Tp_ends-39g01.p1k:50-14692(-) | length=4880 | sequence_SO=contig | SO=protein_coding;>Tb927.10.10360 | organism=Try
0.881475	0.009915	0.907625	0.0324491	0.93057	0.88468	0.89139	0.87156	Tb927.11.1680	Tb927.11.1680	>Tb927.11.1680 | organism=Trypanosoma_brucei_TREU927 | product=vesicular-fusion protein SEC18, putative | location=Tb927_11_v5.1:514378-517044(-) | length=888 | sequence_SO=chromosome | SO=protein_coding
0.88185	0.16365	0.87643	0.0412526	0.84726	0.9056	0.7182	1.0455	Tb927.8.4160	Tb927.8.4160	>Tb927.8.4160 | organism=Trypanosoma_brucei_TREU927 | product=hypothetical protein, conserved | location=Tb927_08_v5.1:1223367-1227104(-) | length=1245 | sequence_SO=chromosome | SO=protein_coding
0.88353	0.05451	0.865945	0.00569221	0.86997	0.86192	0.93804	0.82902	Tb927.7.6460	Tb927.7.6460	>Tb927.7.6460 | organism=Trypanosoma_brucei_TREU927 | product=FG-GAP repeat protein, putative,intergrin alpha chain protein, putative | location=Tb927_07_v5.1:1753202-1755739(+) | length=845 | sequence_SO=chromosome | SO=protein_coding
0.88439	0.00212	0.72484	0.0505299	0.68911	0.76057	0.88651	0.88227	Tb927.5.1730	Tb927.5.1730	>Tb927.5.1730 | organism=Trypanosoma_brucei_TREU927 | product=inhibitor of serine peptidase (ISP), putative,ecotin family (I11), putative | location=Tb927_05_v5.1:602593-603090(+) | length=165 | sequence_SO=chromosome | SO=protein_coding
0.884545	0.007165	0.82638	0.0474044	0.8599	0.79286	0.87738	0.89171	Tb927.11.2140	Tb927.11.2140	>Tb927.11.2140 | organism=Trypanosoma_brucei_TREU927 | product=hypothetical protein, conserved | location=Tb927_11_v5.1:607583-610924(+) | length=1113 | sequence_SO=chromosome | SO=protein_coding
0.885355	0.030745	0.8655	0.0701309	0.91509	0.81591	0.85461	0.9161	Tb927.9.11050	Tb927.9.11050	>Tb927.9.11050 | organism=Trypanosoma_brucei_TREU927 | product=4E-interacting protein, putative | location=Tb927_09_v5.1:1740330-1741967(-) | length=545 | sequence_SO=chromosome | SO=protein_coding
0.885395	0.025595	0.997425	0.106314	0.92225	1.0726	0.8598	0.91099	Tb927.10.560	Tb927.10.560	>Tb927.10.560 | organism=Trypanosoma_brucei_TREU927 | product=40S ribosomal proteins S11, putative | location=Tb927_10_v5.1:147113-147637(+) | length=174 | sequence_SO=chromosome | SO=protein_coding
0.8854	0.067	0.743945	0.0501551	0.77941	0.70848	0.9524	0.8184	Tb927.7.4020	Tb927.7.4020	>Tb927.7.4020 | organism=Trypanosoma_brucei_TREU927 | product=protein phosphatase 2C, putative | location=Tb927_07_v5.1:1062389-1064629(+) | length=746 | sequence_SO=chromosome | SO=protein_coding
0.88564	0.03653	0.735815	0.0467751	0.76889	0.70274	0.84911	0.92217	Tb927.1.4280	Tb927.1.4280	>Tb927.1.4280 | organism=Trypanosoma_brucei_TREU927 | product=hypothetical protein, conserved | location=Tb927_01_v5.1:881086-883182(+) | length=698 | sequence_SO=chromosome | SO=protein_coding
0.885845	0.005305	0.85323	0.108187	0.77673	0.92973	0.88054	0.89115	Tb927.11.5190	Tb927.11.5190	>Tb927.11.5190 | organism=Trypanosoma_brucei_TREU927 | product=leucine-rich repeat protein (LRRP), putative | location=Tb927_11_v5.1:1478804-1483300(+) | length=1498 | sequence_SO=chromosome | SO=protein_coding
0.88596	0.08947	NaN	NaN	NaN	NaN	0.79649	0.97543	Tb927.6.3680	Tb927.6.3680	>Tb927.6.3680 | organism=Trypanosoma_brucei_TREU927 | product=hypothetical protein, conserved | location=Tb927_06_v5.1:1100760-1101500(-) | length=246 | sequence_SO=chromosome | SO=protein_coding
0.886985	0.035445	0.97451	0.011144	0.98239	0.96663	0.85154	0.92243	Tb927.2.3580	Tb927.2.3580	>Tb927.2.3580 | organism=Trypanosoma_brucei_TREU927 | product=transcription elongation factor s-II, putative (TFIIS2-1) | location=Tb927_02_v5.1:638619-640022(-) | length=467 | sequence_SO=chromosome | SO=protein_coding
0.887955	0.065535	0.78574	0.0058407	0.78161	0.78987	0.95349	0.82242	Tb927.5.1660	Tb927.5.1660	>Tb927.5.1660 | organism=Trypanosoma_brucei_TREU927 | product=protein phosphatase 2C, putative | location=Tb927_05_v5.1:581381-582658(+) | length=425 | sequence_SO=chromosome | SO=protein_coding
0.88796	0.12354	0.926445	0.0127774	0.93548	0.91741	1.0115	0.76442	Tb927.9.12980	Tb927.9.12980	>Tb927.9.12980 | organism=Trypanosoma_brucei_TREU927 | product=hypothetical protein, conserved | location=Tb927_09_v5.1:2047739-2049007(+) | length=422 | sequence_SO=chromosome | SO=protein_coding
0.888365	0.000305	1.02773	0.0808506	0.97056	1.0849	0.88806	0.88867	Tb927.8.1160	Tb927.8.1160	>Tb927.8.1160 | organism=Trypanosoma_brucei_TREU927 | product=vacuolar-type Ca2 -ATPase, putative | location=Tb927_08_v5.1:368858-372166(-) | length=1102 | sequence_SO=chromosome | SO=protein_coding
0.88948	0.03846	1.2115	0.228395	1.05	1.373	0.92794	0.85102	Tb927.7.650	Tb927.7.650	>Tb927.7.650 | organism=Trypanosoma_brucei_TREU927 | product=hypothetical protein, conserved | location=Tb927_07_v5.1:133410-136364(-) | length=984 | sequence_SO=chromosome | SO=protein_coding
0.88991	0.00982	0.89534	0.0470085	0.92858	0.8621	0.89973	0.88009	Tb927.8.7170	Tb927.8.7170	>Tb927.8.7170 | organism=Trypanosoma_brucei_TREU927 | product=inositol polyphosphate 1-phosphatase, putative | location=Tb927_08_v5.1:2062780-2063952(+) | length=390 | sequence_SO=chromosome | SO=protein_coding
0.890275	0.056945	0.68689	0.0729451	0.73847	0.63531	0.83333	0.94722	Tb927.11.16890	Tb927.11.16890	>Tb927.11.16890 | organism=Trypanosoma_brucei_TREU927 | product=hypothetical protein, conserved | location=Tb927_11_v5.1:4497532-4503711(-) | length=2059 | sequence_SO=chromosome | SO=protein_coding
0.89036	0.03329	0.823095	0.0062579	0.82752	0.81867	0.85707	0.92365	Tb927.10.10030	Tb927.10.10030	>Tb927.10.10030 | organism=Trypanosoma_brucei_TREU927 | product=hypothetical protein, conserved | location=Tb927_10_v5.1:2472584-2472886(+) | length=100 | sequence_SO=chromosome | SO=protein_coding
0.890795	0.060105	0.77214	0.197014	0.63283	0.91145	0.9509	0.83069	Tb927.7.1420	Tb927.7.1420	>Tb927.7.1420 | organism=Trypanosoma_brucei_TREU927 | product=hypothetical protein, conserved | location=Tb927_07_v5.1:359796-364544(+) | length=1582 | sequence_SO=chromosome | SO=protein_coding
0.89155	0.06748	0.793125	0.0945897	0.72624	0.86001	0.82407	0.95903	Tb927.2.2460	Tb927.2.2460	>Tb927.2.2460 | organism=Trypanosoma_brucei_TREU927 | product=ubiquitin-conjugating enzyme E2, putative | location=Tb927_02_v5.1:484607-485203(-) | length=198 | sequence_SO=chromosome | SO=protein_coding
0.891715	0.012605	0.86215	0.0287227	0.88246	0.84184	0.90432	0.87911	Tb927.4.2450	Tb927.4.2450	>Tb927.4.2450 | organism=Trypanosoma_brucei_TREU927 | product=thioredoxin, putative | location=Tb927_04_v5.1:636846-638081(+) | length=411 | sequence_SO=chromosome | SO=protein_coding
0.892395	0.026755	0.723475	0.0712834	0.67307	0.77388	0.86564	0.91915	Tb927.5.940	Tb927.5.940	>Tb927.5.940 | organism=Trypanosoma_brucei_TREU927 | product=NADH-dependent fumarate reductase, putative | location=Tb927_05_v5.1:371430-373865(+) | length=811 | sequence_SO=chromosome | SO=protein_coding
0.89258	0.04631	1.03692	0.548969	1.4251	0.64874	0.93889	0.84627	Tb927.11.4360	Tb927.11.4360	>Tb927.11.4360 | organism=Trypanosoma_brucei_TREU927 | product=hypothetical protein, conserved | location=Tb927_11_v5.1:1264935-1265708(-) | length=257 | sequence_SO=chromosome | SO=protein_coding
0.89274	0.0256	1.0486	0.00155564	1.0497	1.0475	0.86714	0.91834	Tb927.9.5890	Tb927.9.5890	>Tb927.9.5890 | organism=Trypanosoma_brucei_TREU927 | product=solanesyl-diphosphate synthase, putative | location=Tb927_09_v5.1:993572-994651(+) | length=359 | sequence_SO=chromosome | SO=protein_coding
0.89289	0.03616	1.10128	0.175815	0.97696	1.2256	0.92905	0.85673	Tb927.9.3760	Tb927.9.3760	>Tb927.9.3760 | organism=Trypanosoma_brucei_TREU927 | product=poly(A) export protein, putative (TbGLE2) | location=Tb927_09_v5.1:748592-749769(+) | length=349 | sequence_SO=chromosome | SO=protein_coding
0.893125	0.127175	1.26375	0.0765797	1.3179	1.2096	1.0203	0.76595	Tb927.2.4090	Tb927.2.4090	>Tb927.2.4090 | organism=Trypanosoma_brucei_TREU927 | product=hypothetical protein, conserved | location=Tb927_02_v5.1:718779-719591(-) | length=270 | sequence_SO=chromosome | SO=protein_coding
0.89359	0.05541	NaN	NaN	0.90855	NaN	0.83818	0.949	Tb927.11.8030	Tb927.11.8030	>Tb927.11.8030 | organism=Trypanosoma_brucei_TREU927 | product=hypothetical protein, conserved | location=Tb927_11_v5.1:2257349-2258602(+) | length=417 | sequence_SO=chromosome | SO=protein_coding
0.894175	0.063885	0.81172	0.0879924	0.87394	0.7495	0.83029	0.95806	Tb927.2.3880	Tb927.2.3880	>Tb927.2.3880 | organism=Trypanosoma_brucei_TREU927 | product=heterogeneous nuclear ribonucleoprotein H/F, putative (HNRNPH) | location=Tb927_02_v5.1:684803-686266(-) | length=487 | sequence_SO=chromosome | SO=protein_coding
0.894205	0.020475	0.806405	0.0144179	0.79621	0.8166	0.91468	0.87373	Tb927.8.8150	Tb927.8.8150	>Tb927.8.8150 | organism=Trypanosoma_brucei_TREU927 | product=hypothetical protein, conserved | location=Tb927_08_v5.1:2410660-2411208(+) | length=182 | sequence_SO=chromosome | SO=protein_coding
0.894255	0.035225	0.808745	0.00521138	0.81243	0.80506	0.92948	0.85903	Tb927.3.3790;Tb927.3.3770;Tb11.v5.0741	Tb927.3.3790;Tb927.3.3770;Tb11.v5.0741	>Tb927.3.3790 | organism=Trypanosoma_brucei_TREU927 | product=hypothetical protein, conserved | location=Tb927_03_v5.1:1054662-1055522(+) | length=286 | sequence_SO=chromosome | SO=protein_coding;>Tb927.3.3770 | organism=Trypanosoma_brucei_TREU927 | produc
0.894395	0.061285	0.76471	0.00784888	0.77026	0.75916	0.83311	0.95568	Tb927.10.1970	Tb927.10.1970	>Tb927.10.1970 | organism=Trypanosoma_brucei_TREU927 | product=hypothetical protein, conserved | location=Tb927_10_v5.1:513794-518011(+) | length=1405 | sequence_SO=chromosome | SO=protein_coding
0.894895	0.002345	1.1608	0.173524	1.0381	1.2835	0.89724	0.89255	Tb927.4.920	Tb927.4.920	>Tb927.4.920 | organism=Trypanosoma_brucei_TREU927 | product=hypothetical protein, conserved | location=Tb927_04_v5.1:258710-259471(-) | length=253 | sequence_SO=chromosome | SO=protein_coding
0.895005	0.012465	0.842645	0.0130603	0.83341	0.85188	0.90747	0.88254	Tb05.5K5.210;Tb927.5.4570	Tb05.5K5.210;Tb927.5.4570	>Tb05.5K5.210 | organism=Trypanosoma_brucei_TREU927 | product=hypothetical protein,BAC from homologous region on chr5 | location=5K5_v5.1:58827-61283(+) | length=818 | sequence_SO=contig | SO=protein_coding;>Tb927.5.4570 | organism=Trypanosoma_brucei_TREU9
0.89506	0.04553	0.94269	0.154305	0.83358	1.0518	0.84953	0.94059	Tb927.2.4060	Tb927.2.4060	>Tb927.2.4060 | organism=Trypanosoma_brucei_TREU927 | product=dynein intermediate chain IC 138, putative | location=Tb927_02_v5.1:714910-717552(-) | length=864 | sequence_SO=chromosome | SO=protein_coding
0.89534	0.05274	0.747305	0.0224082	0.76315	0.73146	0.94808	0.8426	Tb927.11.12800;Tb927.11.12790;Tb927.11.12780;Tb927.11.12820;Tb927.11.12810;Tb11.v5.0288	Tb927.11.12800;Tb927.11.12790;Tb927.11.12780;Tb927.11.12820;Tb927.11.12810;Tb11.v5.0288	>Tb927.11.12800 | organism=Trypanosoma_brucei_TREU927 | product=ribonucleoside-diphosphate reductase small chain (RNR2) | location=Tb927_11_v5.1:3425555-3426592(-) | length=337 | sequence_SO=chromosome | SO=protein_coding;>Tb927.11.12790 | organism=Trypano
0.895555	0.094185	0.925545	0.0862034	0.9865	0.86459	0.98974	0.80137	Tb927.10.10340;Tb11.v5.0811	Tb927.10.10340;Tb11.v5.0811	>Tb927.10.10340 | organism=Trypanosoma_brucei_TREU927 | product=structural maintenance of chromosome 2, putative (SMC2) | location=Tb927_10_v5.1:2540066-2543593(-) | length=1175 | sequence_SO=chromosome | SO=protein_coding;>Tb11.v5.0811 | organism=Trypanos
0.89562	0.01848	0.94052	0.0822648	0.99869	0.88235	0.9141	0.87714	Tb927.9.6920	Tb927.9.6920	>Tb927.9.6920 | organism=Trypanosoma_brucei_TREU927 | product=hypothetical protein, conserved | location=Tb927_09_v5.1:1130911-1131999(+) | length=362 | sequence_SO=chromosome | SO=protein_coding
0.896815	0.023805	0.66781	0.0596657	0.62562	0.71	0.92062	0.87301	Tb927.8.6980	Tb927.8.6980	>Tb927.8.6980 | organism=Trypanosoma_brucei_TREU927 | product=hypothetical protein, conserved | location=Tb927_08_v5.1:2010423-2012924(+) | length=833 | sequence_SO=chromosome | SO=protein_coding
0.89967	0.10853	NaN	NaN	0.99848	NaN	0.79114	1.0082	Tb927.10.11590	Tb927.10.11590	>Tb927.10.11590 | organism=Trypanosoma_brucei_TREU927 | product=nicotinate phosphoribosyltransferase, putative | location=Tb927_10_v5.1:2827191-2828477(+) | length=428 | sequence_SO=chromosome | SO=protein_coding
0.89974	0.06826	NaN	NaN	NaN	NaN	0.83148	0.968	Tb927.7.4780;Tb11.v5.0161	Tb927.7.4780;Tb11.v5.0161	>Tb927.7.4780 | organism=Trypanosoma_brucei_TREU927 | product=hypothetical protein, conserved | location=Tb927_07_v5.1:1265833-1266315(-) | length=160 | sequence_SO=chromosome | SO=protein_coding;>Tb11.v5.0161 | organism=Trypanosoma_brucei_TREU927 | produc
0.89988	0.03086	0.92871	0.0819395	0.98665	0.87077	0.86902	0.93074	Tb927.2.1890	Tb927.2.1890	>Tb927.2.1890 | organism=Trypanosoma_brucei_TREU927 | product=E2-like ubiquitin-conjugation enzyme (ATG3) | location=Tb927_02_v5.1:350887-351765(+) | length=292 | sequence_SO=chromosome | SO=protein_coding
0.90004	0.02291	0.89948	0.0229527	0.88325	0.91571	0.87713	0.92295	Tb927.9.8990	Tb927.9.8990	>Tb927.9.8990 | organism=Trypanosoma_brucei_TREU927 | product=hypothetical protein, conserved | location=Tb927_09_v5.1:1439387-1440424(-) | length=345 | sequence_SO=chromosome | SO=protein_coding
0.90004	0.08512	1.0607	0.000565685	1.0611	1.0603	0.81492	0.98516	Tb927.11.8770	Tb927.11.8770	>Tb927.11.8770 | organism=Trypanosoma_brucei_TREU927 | product=ATP-dependent RNA helicase FAL1, putative | location=Tb927_11_v5.1:2410573-2411778(+) | length=401 | sequence_SO=chromosome | SO=protein_coding
0.900315	0.011595	0.76372	0.0197707	0.74974	0.7777	0.91191	0.88872	Tb927.3.3300	Tb927.3.3300	>Tb927.3.3300 | organism=Trypanosoma_brucei_TREU927 | product=hypothetical protein, conserved | location=Tb927_03_v5.1:847432-849876(-) | length=814 | sequence_SO=chromosome | SO=protein_coding
0.9006	0.01373	0.93569	0.017013	0.94772	0.92366	0.91433	0.88687	Tb927.8.5760	Tb927.8.5760	>Tb927.8.5760 | organism=Trypanosoma_brucei_TREU927 | product=hypothetical protein, conserved | location=Tb927_08_v5.1:1701926-1703362(+) | length=478 | sequence_SO=chromosome | SO=protein_coding
0.90166	0.0208	0.914575	0.00263751	0.91271	0.91644	0.88086	0.92246	Tb927.1.4830	Tb927.1.4830	>Tb927.1.4830 | organism=Trypanosoma_brucei_TREU927 | product=phospholipase A1 (PLA1) | location=Tb927_01_v5.1:986718-987620(+) | length=300 | sequence_SO=chromosome | SO=protein_coding
0.90335	0.01722	0.883915	0.0236951	0.90067	0.86716	0.92057	0.88613	Tb927.4.3620	Tb927.4.3620	>Tb927.4.3620 | organism=Trypanosoma_brucei_TREU927 | product=protein phosphatase 1, putative | location=Tb927_04_v5.1:920315-921199(-) | length=294 | sequence_SO=chromosome | SO=protein_coding
0.904175	0.064985	1.144	0.0039598	1.1412	1.1468	0.83919	0.96916	Tb927.9.11000	Tb927.9.11000	>Tb927.9.11000 | organism=Trypanosoma_brucei_TREU927 | product=small GTPase, putative,GTP-binding protein, putative (RAB7) | location=Tb927_09_v5.1:1732962-1733381(-) | length=139 | sequence_SO=chromosome | SO=protein_coding
0.9045	0.01454	0.94085	0.0905804	1.0049	0.8768	0.88996	0.91904	Tb927.10.5400	Tb927.10.5400	>Tb927.10.5400 | organism=Trypanosoma_brucei_TREU927 | product=hypothetical protein, conserved | location=Tb927_10_v5.1:1359987-1361711(+) | length=574 | sequence_SO=chromosome | SO=protein_coding
0.90495	0.14415	NaN	NaN	NaN	NaN	0.7608	1.0491	Tb927.10.4470;Tb10.v4.0037	Tb927.10.4470;Tb10.v4.0037	>Tb927.10.4470 | organism=Trypanosoma_brucei_TREU927 | product=hypothetical protein, conserved | location=Tb927_10_v5.1:1147467-1150622(-) | length=1051 | sequence_SO=chromosome | SO=protein_coding;>Tb10.v4.0037 | organism=Trypanosoma_brucei_TREU927 | prod
0.905615	0.008655	0.85482	0.0603162	0.89747	0.81217	0.89696	0.91427	Tb927.6.950	Tb927.6.950	>Tb927.6.950 | organism=Trypanosoma_brucei_TREU927 | product=cysteinyl-tRNA synthetase, putative | location=Tb927_06_v5.1:401460-403890(-) | length=785 | sequence_SO=chromosome | SO=protein_coding
0.906745	0.014635	0.87866	0.0113279	0.87065	0.88667	0.92138	0.89211	Tb927.9.11540	Tb927.9.11540	>Tb927.9.11540 | organism=Trypanosoma_brucei_TREU927 | product=hypothetical protein, conserved | location=Tb927_09_v5.1:1800844-1802160(+) | length=438 | sequence_SO=chromosome | SO=protein_coding
0.906935	0.090415	NaN	NaN	1.0627	NaN	0.81652	0.99735	Tb927.6.1950	Tb927.6.1950	>Tb927.6.1950 | organism=Trypanosoma_brucei_TREU927 | product=hypothetical protein, conserved | location=Tb927_06_v5.1:640951-643539(-) | length=862 | sequence_SO=chromosome | SO=protein_coding
0.90704	0.02288	0.842265	0.0056215	0.84624	0.83829	0.88416	0.92992	Tb927.2.4930	Tb927.2.4930	>Tb927.2.4930 | organism=Trypanosoma_brucei_TREU927 | product=esterase, putative | location=Tb927_02_v5.1:870376-871113(-) | length=245 | sequence_SO=chromosome | SO=protein_coding
0.907195	0.010525	0.851445	0.0459832	0.81893	0.88396	0.91772	0.89667	Tb927.5.930;Tb11.v5.0613;Tb927.11.6730	Tb927.5.930;Tb11.v5.0613	>Tb927.5.930 | organism=Trypanosoma_brucei_TREU927 | product=NADH-dependent fumarate reductase (FRDg) | location=Tb927_05_v5.1:366462-369890(+) | length=1142 | sequence_SO=chromosome | SO=protein_coding;>Tb11.v5.0613 | organism=Trypanosoma_brucei_TREU927 |
0.907285	0.034155	NaN	NaN	0.95713	NaN	0.87313	0.94144	Tb927.10.14570	Tb927.10.14570	>Tb927.10.14570 | organism=Trypanosoma_brucei_TREU927 | product=hypothetical protein, conserved | location=Tb927_10_v5.1:3570449-3572605(-) | length=718 | sequence_SO=chromosome | SO=protein_coding
0.907305	0.007045	0.917515	0.0497591	0.88233	0.9527	0.91435	0.90026	Tb927.10.14320	Tb927.10.14320	>Tb927.10.14320 | organism=Trypanosoma_brucei_TREU927 | product=hypothetical protein, conserved | location=Tb927_10_v5.1:3479456-3482857(-) | length=1133 | sequence_SO=chromosome | SO=protein_coding
0.907335	0.025135	0.849585	0.0710006	0.79938	0.89979	0.8822	0.93247	Tb927.9.3280	Tb927.9.3280	>Tb927.9.3280 | organism=Trypanosoma_brucei_TREU927 | product=acidocalcisomal exopolyphosphatase | location=Tb927_09_v5.1:693332-694483(+) | length=383 | sequence_SO=chromosome | SO=protein_coding
0.90746	0.02321	0.780475	0.0231295	0.79683	0.76412	0.88425	0.93067	Tb927.9.9230	Tb927.9.9230	>Tb927.9.9230 | organism=Trypanosoma_brucei_TREU927 | product=hypothetical protein, conserved | location=Tb927_09_v5.1:1472128-1472637(-) | length=169 | sequence_SO=chromosome | SO=protein_coding
0.90769	0.09591	0.8159	0.0186535	0.82909	0.80271	0.81178	1.0036	Tb927.10.14130	Tb927.10.14130	>Tb927.10.14130 | organism=Trypanosoma_brucei_TREU927 | product=hypothetical protein, conserved | location=Tb927_10_v5.1:3432893-3433351(-) | length=152 | sequence_SO=chromosome | SO=protein_coding
0.908225	0.117475	0.665515	0.111009	0.58702	0.74401	1.0257	0.79075	Tb927.11.13270	Tb927.11.13270	>Tb927.11.13270 | organism=Trypanosoma_brucei_TREU927 | product=hypothetical protein, conserved | location=Tb927_11_v5.1:3559065-3559877(-) | length=270 | sequence_SO=chromosome | SO=protein_coding
0.90835	0.04498	0.86037	0.0252296	0.84253	0.87821	0.95333	0.86337	Tb927.11.15150	Tb927.11.15150	>Tb927.11.15150 | organism=Trypanosoma_brucei_TREU927 | product=1-acyl-sn-glycerol-3-phosphate acyltransferase, putative | location=Tb927_11_v5.1:4028205-4029020(-) | length=271 | sequence_SO=chromosome | SO=protein_coding
0.90882	0.02369	0.91174	0.0506571	0.94756	0.87592	0.88513	0.93251	Tb927.5.2820	Tb927.5.2820	>Tb927.5.2820 | organism=Trypanosoma_brucei_TREU927 | product=protein kinase, putative | location=Tb927_05_v5.1:947334-950426(-) | length=1030 | sequence_SO=chromosome | SO=protein_coding
0.90891	0.01932	1.1382	0.121764	1.2243	1.0521	0.88959	0.92823	Tb927.10.4610	Tb927.10.4610	>Tb927.10.4610 | organism=Trypanosoma_brucei_TREU927 | product=dolicholphosphate-mannose synthase, putative (DPMS) | location=Tb927_10_v5.1:1174689-1175468(-) | length=259 | sequence_SO=chromosome | SO=protein_coding
0.909	0.00908	0.962395	0.0833042	0.90349	1.0213	0.91808	0.89992	Tb927.11.8440	Tb927.11.8440	>Tb927.11.8440 | organism=Trypanosoma_brucei_TREU927 | product=haloacid dehalogenase-like hydrolase, putative | location=Tb927_11_v5.1:2363092-2363955(+) | length=287 | sequence_SO=chromosome | SO=protein_coding
0.909075	0.028185	0.860575	0.00365574	0.86316	0.85799	0.88089	0.93726	Tb927.10.14810	Tb927.10.14810	>Tb927.10.14810 | organism=Trypanosoma_brucei_TREU927 | product=hypothetical protein, conserved | location=Tb927_10_v5.1:3611012-3611494(-) | length=160 | sequence_SO=chromosome | SO=protein_coding
0.9094	0.07032	1.04483	0.206143	1.1906	0.89907	0.97972	0.83908	Tb927.7.3500	Tb927.7.3500	>Tb927.7.3500 | organism=Trypanosoma_brucei_TREU927 | product=glutathione-S-transferase/glutaredoxin, putative | location=Tb927_07_v5.1:905557-906495(-) | length=312 | sequence_SO=chromosome | SO=protein_coding
0.9096	0.04027	0.9067	0.0922209	0.97191	0.84149	0.86933	0.94987	Tb927.11.10560	Tb927.11.10560	>Tb927.11.10560 | organism=Trypanosoma_brucei_TREU927 | product=eukaryotic translation initation factor 4 gamma, putative | location=Tb927_11_v5.1:2812025-2814118(+) | length=697 | sequence_SO=chromosome | SO=protein_coding
0.9099	0.04291	0.737385	0.147396	0.84161	0.63316	0.95281	0.86699	Tb927.1.4180	Tb927.1.4180	>Tb927.1.4180 | organism=Trypanosoma_brucei_TREU927 | product=leucine-rich repeat protein (LRRP), putative | location=Tb927_01_v5.1:868118-870352(+) | length=744 | sequence_SO=chromosome | SO=protein_coding
0.910645	0.022455	0.97117	0.106816	1.0467	0.89564	0.88819	0.9331	Tb927.6.640	Tb927.6.640	>Tb927.6.640 | organism=Trypanosoma_brucei_TREU927 | product=kinetoplastid-specific phospho-protein phosphatase, putative | location=Tb927_06_v5.1:265619-267823(-) | length=734 | sequence_SO=chromosome | SO=protein_coding
0.91111	0.07305	0.74057	0.111185	0.66195	0.81919	0.98416	0.83806	Tb927.10.6490	Tb927.10.6490	>Tb927.10.6490 | organism=Trypanosoma_brucei_TREU927 | product=hypothetical protein, conserved | location=Tb927_10_v5.1:1644685-1645170(+) | length=161 | sequence_SO=chromosome | SO=protein_coding
0.9112	0.01883	0.793525	0.112281	0.71413	0.87292	0.89237	0.93003	Tb927.6.1650;Tb927.6.1640	Tb927.6.1650;Tb927.6.1640	>Tb927.6.1650 | organism=Trypanosoma_brucei_TREU927 | product=single strand-specific nuclease, putative | location=Tb927_06_v5.1:559096-560046(-) | length=316 | sequence_SO=chromosome | SO=protein_coding;>Tb927.6.1640 | organism=Trypanosoma_brucei_TREU927
0.911515	0.042185	1.29795	0.121693	1.2119	1.384	0.9537	0.86933	Tb927.7.6260	Tb927.7.6260	>Tb927.7.6260 | organism=Trypanosoma_brucei_TREU927 | product=hypothetical protein, conserved | location=Tb927_07_v5.1:1694680-1695648(-) | length=322 | sequence_SO=chromosome | SO=protein_coding
0.911665	0.008695	0.79414	0.00598212	0.79837	0.78991	0.90297	0.92036	Tb927.3.4070;Tb927.3.4080;Tb927.3.4090;Tb927.3.4110	Tb927.3.4070;Tb927.3.4080;Tb927.3.4090;Tb927.3.4110	>Tb927.3.4070 | organism=Trypanosoma_brucei_TREU927 | product=hypothetical protein, conserved | location=Tb927_03_v5.1:1148036-1149793(-) | length=585 | sequence_SO=chromosome | SO=protein_coding;>Tb927.3.4080 | organism=Trypanosoma_brucei_TREU927 | produc
0.91212	0.07483	0.746675	0.015917	0.73542	0.75793	0.83729	0.98695	Tb927.11.2570	Tb927.11.2570	>Tb927.11.2570 | organism=Trypanosoma_brucei_TREU927 | product=hypothetical protein, conserved | location=Tb927_11_v5.1:753723-755462(-) | length=573 | sequence_SO=chromosome | SO=protein_coding
0.91213	0.01677	0.8776	0.0437133	0.84669	0.90851	0.9289	0.89536	Tb11.v5.0996;Tb11.1220;Tb927.10.15250	Tb11.v5.0996;Tb11.1220;Tb927.10.15250	>Tb11.v5.0996 | organism=Trypanosoma_brucei_TREU927 | product=hypothetical protein, conserved | location=Tb927_11_bin_v5.1:5170885-5172342(+) | length=485 | sequence_SO=random_sequence | SO=protein_coding;>Tb11.1220 | organism=Trypanosoma_brucei_TREU927 |
0.912715	0.008635	0.793795	0.0121269	0.78522	0.80237	0.90408	0.92135	Tb927.2.4590;Tb11.v5.0820;Tb927.2.4610	Tb927.2.4590;Tb11.v5.0820;Tb927.2.4610	>Tb927.2.4590 | organism=Trypanosoma_brucei_TREU927 | product=branched-chain amino acid aminotransferase, putative | location=Tb927_02_v5.1:816649-817752(-) | length=367 | sequence_SO=chromosome | SO=protein_coding;>Tb11.v5.0820 | organism=Trypanosoma_bruc
0.913705	0.014525	0.930335	0.020697	0.94497	0.9157	0.89918	0.92823	Tb927.5.4500;Tb05.5K5.150	Tb927.5.4500;Tb05.5K5.150	>Tb927.5.4500 | organism=Trypanosoma_brucei_TREU927 | product=ras-like small GTPase, putative (TbSAR1) | location=Tb927_05_v5.1:1383483-1384100(-) | length=194 | sequence_SO=chromosome | SO=protein_coding;>Tb05.5K5.150 | organism=Trypanosoma_brucei_TREU927
0.91374	0.015	1.05314	0.178127	0.92719	1.1791	0.89874	0.92874	Tb927.10.3150	Tb927.10.3150	>Tb927.10.3150 | organism=Trypanosoma_brucei_TREU927 | product=N-acetyltransferase, putative | location=Tb927_10_v5.1:822204-822821(+) | length=205 | sequence_SO=chromosome | SO=protein_coding
0.913755	0.077745	0.74565	0.0266014	0.76446	0.72684	0.83601	0.9915	Tb927.4.4040	Tb927.4.4040	>Tb927.4.4040 | organism=Trypanosoma_brucei_TREU927 | product=hypothetical protein, conserved | location=Tb927_04_v5.1:1073082-1073861(-) | length=259 | sequence_SO=chromosome | SO=protein_coding
0.914015	0.063215	1.0404	0.0470933	1.0737	1.0071	0.97723	0.8508	Tb927.2.4540	Tb927.2.4540	>Tb927.2.4540 | organism=Trypanosoma_brucei_TREU927 | product=Small nuclear ribonucleoprotein-associated protein B (snRNP-B) (Sm protein B) (Sm-B) (SmB), putative (TbSmB) | location=Tb927_02_v5.1:807816-808145(-) | length=109 | sequence_SO=chromosome | SO=
0.914065	0.002745	0.755895	0.00275064	0.75784	0.75395	0.91681	0.91132	Tb927.7.4900;Tb11.v5.0171	Tb927.7.4900;Tb11.v5.0171	>Tb927.7.4900 | organism=Trypanosoma_brucei_TREU927 | product=5-3 exonuclease XRNA, putative,exoribonuclease 1, putative (XRNA) | location=Tb927_07_v5.1:1287020-1291276(-) | length=1418 | sequence_SO=chromosome | SO=protein_coding;>Tb11.v5.0171 | organis
0.91418	0.01293	NaN	NaN	NaN	1.0896	0.90125	0.92711	Tb927.2.4530	Tb927.2.4530	>Tb927.2.4530 | organism=Trypanosoma_brucei_TREU927 | product=hypothetical protein, conserved | location=Tb927_02_v5.1:805491-806204(-) | length=237 | sequence_SO=chromosome | SO=protein_coding
0.91477	0.05631	1.4525	0.000989949	1.4532	1.4518	0.97108	0.85846	Tb927.10.2570;Tb11.v5.0498	Tb927.10.2570;Tb11.v5.0498	>Tb927.10.2570 | organism=Trypanosoma_brucei_TREU927 | product=lysosomal alpha-mannosidase precursor, putative | location=Tb927_10_v5.1:664909-667902(+) | length=997 | sequence_SO=chromosome | SO=protein_coding;>Tb11.v5.0498 | organism=Trypanosoma_brucei_T
0.914805	0.072265	0.81636	0.0606698	0.85926	0.77346	0.84254	0.98707	Tb927.8.980	Tb927.8.980	>Tb927.8.980 | organism=Trypanosoma_brucei_TREU927 | product=phosphoacetylglucosamine mutase, putative,acetylglucosaminephosphomutase, putative,N-acetylglucosamine-phosphate mutase, putative | location=Tb927_08_v5.1:311350-313161(-) | length=602 | sequence
0.91506	0.00511	0.818915	0.0747907	0.76603	0.8718	0.92017	0.90995	Tb927.11.2770	Tb927.11.2770	>Tb927.11.2770 | organism=Trypanosoma_brucei_TREU927 | product=hypothetical protein, conserved | location=Tb927_11_v5.1:810500-811312(-) | length=270 | sequence_SO=chromosome | SO=protein_coding
0.9152	0.07085	0.86326	0.0916976	0.9281	0.79842	0.98605	0.84435	Tb927.9.5410	Tb927.9.5410	>Tb927.9.5410 | organism=Trypanosoma_brucei_TREU927 | product=hypothetical protein, conserved | location=Tb927_09_v5.1:942084-942977(+) | length=297 | sequence_SO=chromosome | SO=protein_coding
0.91563	0.04825	0.95942	0.0042285	0.95643	0.96241	0.86738	0.96388	Tb927.1.4490	Tb927.1.4490	>Tb927.1.4490 | organism=Trypanosoma_brucei_TREU927 | product=acetyltransferase, putative | location=Tb927_01_v5.1:928843-929376(+) | length=172 | sequence_SO=chromosome | SO=protein_coding
0.916105	0.005475	1.07844	0.15084	0.97178	1.1851	0.91063	0.92158	Tb927.11.14870	Tb927.11.14870	>Tb927.11.14870 | organism=Trypanosoma_brucei_TREU927 | product=NAD synthase, putative | location=Tb927_11_v5.1:3949082-3949966(-) | length=294 | sequence_SO=chromosome | SO=protein_coding
0.91618	0.0081	0.827985	0.0277822	0.80834	0.84763	0.92428	0.90808	Tb927.7.1300	Tb927.7.1300	>Tb927.7.1300 | organism=Trypanosoma_brucei_TREU927 | product=protein disulfide isomerase, putative | location=Tb927_07_v5.1:334736-335869(+) | length=377 | sequence_SO=chromosome | SO=protein_coding
0.916345	0.000565	0.87212	0.0593404	0.91408	0.83016	0.91578	0.91691	Tb927.10.5880	Tb927.10.5880	>Tb927.10.5880 | organism=Trypanosoma_brucei_TREU927 | product=Proteophosphoglycan, putative | location=Tb927_10_v5.1:1471741-1473621(-) | length=626 | sequence_SO=chromosome | SO=protein_coding
0.91637	0.03083	0.78141	0.0388767	0.75392	0.8089	0.9472	0.88554	Tb927.8.4580	Tb927.8.4580	>Tb927.8.4580 | organism=Trypanosoma_brucei_TREU927 | product=hypothetical protein, conserved | location=Tb927_08_v5.1:1357172-1358623(-) | length=483 | sequence_SO=chromosome | SO=protein_coding
0.91692	0.0231	1.0402	0.0250316	1.0579	1.0225	0.89382	0.94002	Tb927.5.1930	Tb927.5.1930	>Tb927.5.1930 | organism=Trypanosoma_brucei_TREU927 | product=hypothetical protein, conserved | location=Tb927_05_v5.1:655448-656095(+) | length=215 | sequence_SO=chromosome | SO=protein_coding
0.917135	0.073185	0.881845	0.0266933	0.86297	0.90072	0.99032	0.84395	Tb927.10.8640	Tb927.10.8640	>Tb927.10.8640 | organism=Trypanosoma_brucei_TREU927 | product=hypothetical protein, conserved | location=Tb927_10_v5.1:2139640-2140740(+) | length=366 | sequence_SO=chromosome | SO=protein_coding
0.917745	0.012535	1.0562	0.051336	1.0199	1.0925	0.93028	0.90521	Tb927.3.2900	Tb927.3.2900	>Tb927.3.2900 | organism=Trypanosoma_brucei_TREU927 | product=eukaryotic initiation factor 2a, putative | location=Tb927_03_v5.1:746598-747854(-) | length=418 | sequence_SO=chromosome | SO=protein_coding
0.917885	0.166615	1.31035	0.280792	1.5089	1.1118	0.75127	1.0845	Tb927.9.13030	Tb927.9.13030	>Tb927.9.13030 | organism=Trypanosoma_brucei_TREU927 | product=QA-SNARE protein putative | location=Tb927_09_v5.1:2058793-2059710(+) | length=305 | sequence_SO=chromosome | SO=protein_coding
0.91841	0.03232	0.907985	0.160817	0.79427	1.0217	0.88609	0.95073	Tb927.4.4310	Tb927.4.4310	>Tb927.4.4310 | organism=Trypanosoma_brucei_TREU927 | product=Nucleoporin (TbNup64) | location=Tb927_04_v5.1:1139815-1141686(-) | length=623 | sequence_SO=chromosome | SO=protein_coding
0.91864	0.0352	0.819125	0.057311	0.7786	0.85965	0.95384	0.88344	Tb927.9.3440	Tb927.9.3440	>Tb927.9.3440 | organism=Trypanosoma_brucei_TREU927 | product=cyclophilin type peptidyl-prolyl cis-trans isomerase, putative | location=Tb927_09_v5.1:708492-709448(+) | length=318 | sequence_SO=chromosome | SO=protein_coding
0.918655	0.057715	0.78446	0.101442	0.85619	0.71273	0.97637	0.86094	Tb927.10.7880;REV__Tb10.v4.0240	Tb927.10.7880	>Tb927.10.7880 | organism=Trypanosoma_brucei_TREU927 | product=hypothetical protein, conserved | location=Tb927_10_v5.1:1968357-1970312(-) | length=651 | sequence_SO=chromosome | SO=protein_coding
0.918785	0.005785	0.87994	0.0925461	0.8145	0.94538	0.92457	0.913	Tb927.9.4040;Tb927.9.3970	Tb927.9.4040;Tb927.9.3970	>Tb927.9.4040 | organism=Trypanosoma_brucei_TREU927 | product=nicotinamidase, putative (PNC1) | location=Tb927_09_v5.1:775368-775982(+) | length=204 | sequence_SO=chromosome | SO=protein_coding;>Tb927.9.3970 | organism=Trypanosoma_brucei_TREU927 | product=
0.91879	0.007	1.00682	0.350421	1.2546	0.75903	0.92579	0.91179	Tb927.8.7270	Tb927.8.7270	>Tb927.8.7270 | organism=Trypanosoma_brucei_TREU927 | product=hypothetical protein, conserved | location=Tb927_08_v5.1:2086681-2089416(+) | length=405 | sequence_SO=chromosome | SO=protein_coding
0.91897	0.05287	0.75304	0.0756746	0.69953	0.80655	0.8661	0.97184	Tb927.11.10200	Tb927.11.10200	>Tb927.11.10200 | organism=Trypanosoma_brucei_TREU927 | product=hypothetical protein, conserved | location=Tb927_11_v5.1:2728749-2730221(+) | length=490 | sequence_SO=chromosome | SO=protein_coding
0.919075	0.034525	0.898795	0.0513854	0.93513	0.86246	0.88455	0.9536	Tb927.3.3180;Tb11.v5.0584	Tb927.3.3180;Tb11.v5.0584	>Tb927.3.3180 | organism=Trypanosoma_brucei_TREU927 | product=Nucleoporin (TbNup98) | location=Tb927_03_v5.1:818056-821034(-) | length=992 | sequence_SO=chromosome | SO=protein_coding;>Tb11.v5.0584 | organism=Trypanosoma_brucei_TREU927 | product=hypothetic
0.919655	0.036735	0.80184	0.0696783	0.75257	0.85111	0.88292	0.95639	Tb927.1.3310	Tb927.1.3310	>Tb927.1.3310 | organism=Trypanosoma_brucei_TREU927 | product=hypothetical protein, conserved | location=Tb927_01_v5.1:722222-722980(+) | length=252 | sequence_SO=chromosome | SO=protein_coding
0.91966	0.0522	0.780855	0.0938119	0.84719	0.71452	0.86746	0.97186	Tb927.3.4980	Tb927.3.4980	>Tb927.3.4980 | organism=Trypanosoma_brucei_TREU927 | product=hypothetical protein, conserved (pseudogene),hypothetical protein, conserved, frameshift | location=Tb927_03_v5.1:1399310-1400962(+) | length=551 | sequence_SO=chromosome | SO=protein_coding
0.92021	0.04367	1.00917	0.137221	0.91214	1.1062	0.96388	0.87654	Tb927.11.9100	Tb927.11.9100	>Tb927.11.9100 | organism=Trypanosoma_brucei_TREU927 | product=hypothetical protein, conserved | location=Tb927_11_v5.1:2492578-2493438(+) | length=286 | sequence_SO=chromosome | SO=protein_coding
0.92039	0.00633	1.14515	0.0590434	1.1034	1.1869	0.92672	0.91406	Tb927.9.1610	Tb927.9.1610	>Tb927.9.1610 | organism=Trypanosoma_brucei_TREU927 | product=CDP-diacylglycerol--inositol 3-phosphatidyltransferase, putative | location=Tb927_09_v5.1:379475-380147(-) | length=217 | sequence_SO=chromosome | SO=protein_coding
0.920405	0.005335	0.79569	0.0340825	0.77159	0.81979	0.92574	0.91507	Tb927.3.2960	Tb927.3.2960	>Tb927.3.2960 | organism=Trypanosoma_brucei_TREU927 | product=inosine-adenosine-guanosine-nucleosidehydrolase,IAG-nucleoside hydrolase (IAGNH) | location=Tb927_03_v5.1:763717-764700(-) | length=327 | sequence_SO=chromosome | SO=protein_coding
0.92051	0.00432	0.71343	0.106179	0.63835	0.78851	0.92483	0.91619	Tb927.8.7970	Tb927.8.7970	>Tb927.8.7970 | organism=Trypanosoma_brucei_TREU927 | product=hypothetical protein | location=Tb927_08_v5.1:2347985-2349469(+) | length=494 | sequence_SO=chromosome | SO=protein_coding
0.920725	0.051045	1.01039	0.0923623	0.94508	1.0757	0.97177	0.86968	Tb927.11.2840	Tb927.11.2840	>Tb927.11.2840 | organism=Trypanosoma_brucei_TREU927 | product=hypothetical protein, conserved | location=Tb927_11_v5.1:833084-833734(-) | length=194 | sequence_SO=chromosome | SO=protein_coding
0.921175	0.052005	0.891485	0.0248689	0.90907	0.8739	0.86917	0.97318	Tb927.8.4060;Tb927.8.4110	Tb927.8.4060;Tb927.8.4110	>Tb927.8.4060 | organism=Trypanosoma_brucei_TREU927 | product=flagellum-adhesion glycoprotein, putative | location=Tb927_08_v5.1:1206054-1207826(-) | length=590 | sequence_SO=chromosome | SO=protein_coding;>Tb927.8.4110 | organism=Trypanosoma_brucei_TREU92
0.92122	0.03362	0.979645	0.111942	1.0588	0.90049	0.95484	0.8876	Tb927.7.3630	Tb927.7.3630	>Tb927.7.3630 | organism=Trypanosoma_brucei_TREU927 | product=TPR-repeat-containing chaperone protein DNAJ, putative | location=Tb927_07_v5.1:943612-946242(-) | length=528 | sequence_SO=chromosome | SO=protein_coding
0.921235	0.043345	0.973375	0.171014	1.0943	0.85245	0.96458	0.87789	Tb927.3.1300	Tb927.3.1300	>Tb927.3.1300 | organism=Trypanosoma_brucei_TREU927 | product=hypothetical protein, conserved | location=Tb927_03_v5.1:320722-321954(+) | length=410 | sequence_SO=chromosome | SO=protein_coding
0.921345	0.010785	0.84771	0.109743	0.77011	0.92531	0.91056	0.93213	Tb927.5.3260	Tb927.5.3260	>Tb927.5.3260 | organism=Trypanosoma_brucei_TREU927 | product=hypothetical protein, conserved | location=Tb927_05_v5.1:1075938-1080137(-) | length=1399 | sequence_SO=chromosome | SO=protein_coding
0.92192	0.05919	NaN	NaN	1.1233	0.90447	0.86273	0.98111	Tb927.1.3000	Tb927.1.3000	>Tb927.1.3000 | organism=Trypanosoma_brucei_TREU927 | product=aminoacylase, putative,N-acyl-L-amino acid amidohydrolase, putative | location=Tb927_01_v5.1:667007-668215(+) | length=402 | sequence_SO=chromosome | SO=protein_coding
0.921945	0.005625	0.752875	0.010048	0.74577	0.75998	0.91632	0.92757	Tb927.4.2740	Tb927.4.2740	>Tb927.4.2740 | organism=Trypanosoma_brucei_TREU927 | product=hypothetical protein, conserved | location=Tb927_04_v5.1:723054-723506(+) | length=150 | sequence_SO=chromosome | SO=protein_coding
0.922625	0.013345	1.00645	0.00120208	1.0056	1.0073	0.90928	0.93597	Tb927.11.3510	Tb927.11.3510	>Tb927.11.3510 | organism=Trypanosoma_brucei_TREU927 | product=hypothetical protein, conserved | location=Tb927_11_v5.1:1039134-1041686(+) | length=850 | sequence_SO=chromosome | SO=protein_coding
0.92281	0.01976	NaN	NaN	0.90202	NaN	0.90305	0.94257	Tb927.8.1230	Tb927.8.1230	>Tb927.8.1230 | organism=Trypanosoma_brucei_TREU927 | product=hypothetical protein, conserved | location=Tb927_08_v5.1:389645-390196(-) | length=183 | sequence_SO=chromosome | SO=protein_coding
0.92283	0.05341	1.13294	0.244185	0.96027	1.3056	0.97624	0.86942	Tb927.4.1600	Tb927.4.1600	>Tb927.4.1600 | organism=Trypanosoma_brucei_TREU927 | product=hypothetical protein, conserved | location=Tb927_04_v5.1:410463-411224(-) | length=234 | sequence_SO=chromosome | SO=protein_coding
0.923155	0.022585	0.61213	0.0107904	0.61976	0.6045	0.90057	0.94574	Tb927.10.8440;Tb11.v5.0330;Tb927.10.8480;Tb927.10.8470;Tb927.10.8460;Tb11.v5.0309;Tb11.v5.0308;Tb11.v5.0307;Tb927.10.8450;Tb11.v5.0310	Tb927.10.8440;Tb11.v5.0330;Tb927.10.8480;Tb927.10.8470;Tb927.10.8460;Tb11.v5.0309;Tb11.v5.0308;Tb11.v5.0307;Tb927.10.8450;Tb11.v5.0310	>Tb927.10.8440 | organism=Trypanosoma_brucei_TREU927 | product=glucose transporter 1B (THT1-) | location=Tb927_10_v5.1:2093459-2095042(+) | length=527 | sequence_SO=chromosome | SO=protein_coding;>Tb11.v5.0330 | organism=Trypanosoma_brucei_TREU927 | produc
0.923195	0.013525	1.01424	0.0278034	0.99458	1.0339	0.93672	0.90967	Tb927.8.6910	Tb927.8.6910	>Tb927.8.6910 | organism=Trypanosoma_brucei_TREU927 | product=cyclophilin, putative | location=Tb927_08_v5.1:1993034-1993621(-) | length=195 | sequence_SO=chromosome | SO=protein_coding
0.923315	0.020865	0.943565	0.0134845	0.93403	0.9531	0.94418	0.90245	Tb927.11.16380	Tb927.11.16380	>Tb927.11.16380 | organism=Trypanosoma_brucei_TREU927 | product=hypothetical protein, conserved | location=Tb927_11_v5.1:4348395-4349048(-) | length=211 | sequence_SO=chromosome | SO=protein_coding
0.924175	0.080825	1.0795	0.0954594	1.147	1.012	0.84335	1.005	Tb927.11.3740	Tb927.11.3740	>Tb927.11.3740 | organism=Trypanosoma_brucei_TREU927 | product=proteasome regulatory ATPase subunit 2 (RPT2) | location=Tb927_11_v5.1:1103069-1104382(+) | length=437 | sequence_SO=chromosome | SO=protein_coding
0.92424	0.09126	0.988325	0.0445124	1.0198	0.95685	0.83298	1.0155	Tb927.8.4890	Tb927.8.4890	>Tb927.8.4890 | organism=Trypanosoma_brucei_TREU927 | product=endoplasmic reticulum oxidoreductin, putative,pol-associated gene 1 | location=Tb927_08_v5.1:1441680-1443008(-) | length=442 | sequence_SO=chromosome | SO=protein_coding
0.92457	0.05389	0.71837	0.028553	0.73856	0.69818	0.87068	0.97846	Tb927.5.1900	Tb927.5.1900	>Tb927.5.1900 | organism=Trypanosoma_brucei_TREU927 | product=hypothetical protein, conserved | location=Tb927_05_v5.1:646339-648171(+) | length=610 | sequence_SO=chromosome | SO=protein_coding
0.925105	0.013435	0.951995	0.00105359	0.95125	0.95274	0.91167	0.93854	Tb927.11.16770	Tb927.11.16770	>Tb927.11.16770 | organism=Trypanosoma_brucei_TREU927 | product=glucosamine-6-phosphate isomerase, putative | location=Tb927_11_v5.1:4462084-4462926(-) | length=280 | sequence_SO=chromosome | SO=protein_coding
0.92529	0.03187	0.98543	0.0891944	0.92236	1.0485	0.95716	0.89342	Tb927.11.14200	Tb927.11.14200	>Tb927.11.14200 | organism=Trypanosoma_brucei_TREU927 | product=ubiquitin-conjugating enzyme E2, putative,ubiquitin carrier protein, putative,ubiquitin-protein ligase, putative | location=Tb927_11_v5.1:3764615-3765358(+) | length=247 | sequence_SO=chromoso
0.925395	0.021175	0.78516	0.0145381	0.79544	0.77488	0.90422	0.94657	Tb927.11.510;Tb927.11.500	Tb927.11.510;Tb927.11.500	>Tb927.11.510 | organism=Trypanosoma_brucei_TREU927 | product=RNA-binding protein, UBP2 (UBP2) | location=Tb927_11_v5.1:126101-127274(-) | length=175 | sequence_SO=chromosome | SO=protein_coding;>Tb927.11.500 | organism=Trypanosoma_brucei_TREU927 | product
0.925515	0.012405	0.821145	0.0969797	0.88972	0.75257	0.93792	0.91311	Tb927.6.1400;Tb927.6.1380;Tb927.6.1360;Tb927.6.1320;Tb927.6.1340	Tb927.6.1400;Tb927.6.1380;Tb927.6.1360;Tb927.6.1320;Tb927.6.1340	>Tb927.6.1400 | organism=Trypanosoma_brucei_TREU927 | product=cyclophilin-type peptidyl-prolyl cis-trans isomerase, putative (PPIase) | location=Tb927_06_v5.1:505727-506509(-) | length=260 | sequence_SO=chromosome | SO=protein_coding;>Tb927.6.1380 | organi
0.92601	0.02957	0.890415	0.0930058	0.95618	0.82465	0.89644	0.95558	Tb927.1.3390	Tb927.1.3390	>Tb927.1.3390 | organism=Trypanosoma_brucei_TREU927 | product=hypothetical protein, conserved | location=Tb927_01_v5.1:732009-732497(-) | length=162 | sequence_SO=chromosome | SO=protein_coding
0.926435	0.004745	0.88898	0.175532	0.76486	1.0131	0.92169	0.93118	Tb927.8.2620	Tb927.8.2620	>Tb927.8.2620 | organism=Trypanosoma_brucei_TREU927 | product=hypothetical protein, conserved | location=Tb927_08_v5.1:770953-773457(+) | length=834 | sequence_SO=chromosome | SO=protein_coding
0.926985	0.070065	0.866325	0.0229598	0.85009	0.88256	0.85692	0.99705	Tb927.8.2120	Tb927.8.2120	>Tb927.8.2120 | organism=Trypanosoma_brucei_TREU927 | product=hypothetical protein, conserved | location=Tb927_08_v5.1:661502-662602(+) | length=366 | sequence_SO=chromosome | SO=protein_coding
0.927065	0.036845	0.86401	0.00890954	0.85771	0.87031	0.89022	0.96391	Tb927.10.2190	Tb927.10.2190	>Tb927.10.2190 | organism=Trypanosoma_brucei_TREU927 | product=hypothetical protein, conserved | location=Tb927_10_v5.1:562299-563183(+) | length=294 | sequence_SO=chromosome | SO=protein_coding
0.9273	0.02712	0.89118	0.00115966	0.89036	0.892	0.95442	0.90018	Tb927.9.5190	Tb927.9.5190	>Tb927.9.5190 | organism=Trypanosoma_brucei_TREU927 | product=proliferative cell nuclear antigen (PCNA), putative | location=Tb927_09_v5.1:916814-917692(+) | length=292 | sequence_SO=chromosome | SO=protein_coding
0.927995	0.018595	0.935795	0.0465488	0.96871	0.90288	0.94659	0.9094	Tb927.9.1700	Tb927.9.1700	>Tb927.9.1700 | organism=Trypanosoma_brucei_TREU927 | product=hypothetical protein, conserved | location=Tb927_09_v5.1:388882-390700(-) | length=601 | sequence_SO=chromosome | SO=protein_coding
0.928055	0.040345	1.02838	0.102283	1.1007	0.95605	0.9684	0.88771	Tb927.11.9670	Tb927.11.9670	>Tb927.11.9670 | organism=Trypanosoma_brucei_TREU927 | product=glycine synthase, putative (GCVT1) | location=Tb927_11_v5.1:2626251-2627378(-) | length=375 | sequence_SO=chromosome | SO=protein_coding
0.928225	0.070935	0.89543	0.0640922	0.94075	0.85011	0.99916	0.85729	Tb927.9.6130	Tb927.9.6130	>Tb927.9.6130 | organism=Trypanosoma_brucei_TREU927 | product=calmodulin, putative | location=Tb927_09_v5.1:1018085-1018558(+) | length=157 | sequence_SO=chromosome | SO=protein_coding
0.92832	0.03931	0.78769	0.0900854	0.85139	0.72399	0.96763	0.88901	Tb927.8.1590	Tb927.8.1590	>Tb927.8.1590 | organism=Trypanosoma_brucei_TREU927 | product=ubiquitin-protein ligase, putative (upl3) | location=Tb927_08_v5.1:516817-529731(+) | length=4304 | sequence_SO=chromosome | SO=protein_coding
0.928405	0.007735	0.915715	0.0204566	0.90125	0.93018	0.92067	0.93614	Tb927.3.3580	Tb927.3.3580	>Tb927.3.3580 | organism=Trypanosoma_brucei_TREU927 | product=lipophosphoglycan biosynthetic protein, putative (LPG3) | location=Tb927_03_v5.1:1006678-1008999(+) | length=773 | sequence_SO=chromosome | SO=protein_coding
0.928815	0.065815	NaN	NaN	0.99212	NaN	0.863	0.99463	Tb927.5.2690	Tb927.5.2690	>Tb927.5.2690 | organism=Trypanosoma_brucei_TREU927 | product=inositol-1(or 4)-monophosphatase 1, putative (IMPase 1) | location=Tb927_05_v5.1:912476-913327(+) | length=283 | sequence_SO=chromosome | SO=protein_coding
0.929225	0.004075	0.81456	0.0633426	0.76977	0.85935	0.9333	0.92515	Tb927.8.7940	Tb927.8.7940	>Tb927.8.7940 | organism=Trypanosoma_brucei_TREU927 | product=receptor-type adenylate cyclase GRESAG 4, putative | location=Tb927_08_v5.1:2333202-2336954(+) | length=1250 | sequence_SO=chromosome | SO=protein_coding
0.929725	0.003025	0.97219	0.0456932	0.93988	1.0045	0.93275	0.9267	Tb927.10.6310;Tb11.v5.0275	Tb927.10.6310;Tb11.v5.0275	>Tb927.10.6310 | organism=Trypanosoma_brucei_TREU927 | product=major vault protein, putative (MVP) | location=Tb927_10_v5.1:1595280-1597868(-) | length=862 | sequence_SO=chromosome | SO=protein_coding;>Tb11.v5.0275 | organism=Trypanosoma_brucei_TREU927 | p
0.930245	0.074755	0.88983	0.134704	0.79458	0.98508	0.85549	1.005	Tb927.10.2950	Tb927.10.2950	>Tb927.10.2950 | organism=Trypanosoma_brucei_TREU927 | product=hypothetical protein, conserved | location=Tb927_10_v5.1:766784-772387(+) | length=1867 | sequence_SO=chromosome | SO=protein_coding
0.930295	0.017035	0.91529	0.0702723	0.8656	0.96498	0.91326	0.94733	Tb927.3.3820	Tb927.3.3820	>Tb927.3.3820 | organism=Trypanosoma_brucei_TREU927 | product=hypothetical protein, conserved | location=Tb927_03_v5.1:1061367-1062587(+) | length=406 | sequence_SO=chromosome | SO=protein_coding
0.930625	0.024505	0.92068	0.158986	0.80826	1.0331	0.95513	0.90612	Tb927.5.2950	Tb927.5.2950	>Tb927.5.2950 | organism=Trypanosoma_brucei_TREU927 | product=hypothetical protein, conserved | location=Tb927_05_v5.1:986426-988765(+) | length=779 | sequence_SO=chromosome | SO=protein_coding
0.93067	0.0328	0.891235	0.0936987	0.82498	0.95749	0.89787	0.96347	Tb927.5.3210	Tb927.5.3210	>Tb927.5.3210 | organism=Trypanosoma_brucei_TREU927 | product=small ubiquitin-related modifier, putative (TbSUMO) | location=Tb927_05_v5.1:1055767-1056111(-) | length=114 | sequence_SO=chromosome | SO=protein_coding
0.93075	0.00497	0.86582	0.0127562	0.87484	0.8568	0.93572	0.92578	Tb927.3.1040	Tb927.3.1040	>Tb927.3.1040 | organism=Trypanosoma_brucei_TREU927 | product=hypothetical protein, conserved (pseudogene),hypothetical protein, conserved, interrupted | location=Tb927_03_v5.1:259855-261048(+) | length=398 | sequence_SO=chromosome | SO=protein_coding
0.93128	0.00619	0.76375	0.0628477	0.71931	0.80819	0.93747	0.92509	Tb927.8.8280	Tb927.8.8280	>Tb927.8.8280 | organism=Trypanosoma_brucei_TREU927 | product=hypothetical protein, conserved | location=Tb927_08_v5.1:2450645-2452474(+) | length=262 | sequence_SO=chromosome | SO=protein_coding
0.93129	0.04589	0.91875	0.0111299	0.91088	0.92662	0.97718	0.8854	Tb927.8.2290	Tb927.8.2290	>Tb927.8.2290 | organism=Trypanosoma_brucei_TREU927 | product=hypothetical protein, conserved | location=Tb927_08_v5.1:697189-697848(+) | length=219 | sequence_SO=chromosome | SO=protein_coding
0.93132	0.01372	0.800615	0.0453326	0.76856	0.83267	0.9176	0.94504	Tb927.11.9400	Tb927.11.9400	>Tb927.11.9400 | organism=Trypanosoma_brucei_TREU927 | product=hypothetical protein, conserved | location=Tb927_11_v5.1:2577671-2580334(-) | length=887 | sequence_SO=chromosome | SO=protein_coding
0.93137	0.02666	1.0954	0.0411536	1.0663	1.1245	0.95803	0.90471	Tb927.8.990	Tb927.8.990	>Tb927.8.990 | organism=Trypanosoma_brucei_TREU927 | product=RNA-binding protein, putative (RBP33) | location=Tb927_08_v5.1:316063-317019(-) | length=318 | sequence_SO=chromosome | SO=protein_coding
0.93163	0.13957	0.955795	0.107487	0.87979	1.0318	0.79206	1.0712	Tb927.7.3880	Tb927.7.3880	>Tb927.7.3880 | organism=Trypanosoma_brucei_TREU927 | product=protein kinase, putative | location=Tb927_07_v5.1:1011421-1013751(-) | length=776 | sequence_SO=chromosome | SO=protein_coding
0.931815	0.007505	0.651025	0.171834	0.52952	0.77253	0.92431	0.93932	Tb927.11.1420	Tb927.11.1420	>Tb927.11.1420 | organism=Trypanosoma_brucei_TREU927 | product=hypothetical protein, conserved | location=Tb927_11_v5.1:417336-419918(+) | length=860 | sequence_SO=chromosome | SO=protein_coding
0.93183	0.01759	0.767135	0.00275064	0.76519	0.76908	0.94942	0.91424	Tb927.11.5510	Tb927.11.5510	>Tb927.11.5510 | organism=Trypanosoma_brucei_TREU927 | product=dynein light chain p28, axonemal, putative | location=Tb927_11_v5.1:1565872-1566579(+) | length=235 | sequence_SO=chromosome | SO=protein_coding
0.931845	0.004185	0.979095	0.0132441	0.96973	0.98846	0.93603	0.92766	Tb927.10.14490;Tb11.v5.0420	Tb927.10.14490;Tb11.v5.0420	>Tb927.10.14490 | organism=Trypanosoma_brucei_TREU927 | product=hypothetical protein, conserved | location=Tb927_10_v5.1:3541133-3542395(-) | length=420 | sequence_SO=chromosome | SO=protein_coding;>Tb11.v5.0420 | organism=Trypanosoma_brucei_TREU927 | prod
0.932005	0.013675	0.91828	0.1604	1.0317	0.80486	0.91833	0.94568	Tb927.8.8120	Tb927.8.8120	>Tb927.8.8120 | organism=Trypanosoma_brucei_TREU927 | product=hypothetical protein, conserved | location=Tb927_08_v5.1:2399860-2400666(+) | length=268 | sequence_SO=chromosome | SO=protein_coding
0.93202	0.01746	0.863755	0.00808223	0.85804	0.86947	0.91456	0.94948	Tb927.7.3450	Tb927.7.3450	>Tb927.7.3450 | organism=Trypanosoma_brucei_TREU927 | product=I/6 autoantigen | location=Tb927_07_v5.1:892417-893004(-) | length=195 | sequence_SO=chromosome | SO=protein_coding
0.93206	0.00466	0.97983	0.00506288	0.97625	0.98341	0.93672	0.9274	Tb927.9.12070	Tb927.9.12070	>Tb927.9.12070 | organism=Trypanosoma_brucei_TREU927 | product=hypothetical protein, conserved | location=Tb927_09_v5.1:1880408-1883400(+) | length=995 | sequence_SO=chromosome | SO=protein_coding
0.93257	0.01052	0.709845	0.0867125	0.77116	0.64853	0.92205	0.94309	Tb927.7.3740	Tb927.7.3740	>Tb927.7.3740 | organism=Trypanosoma_brucei_TREU927 | product=hypothetical protein, conserved | location=Tb927_07_v5.1:978092-980641(-) | length=849 | sequence_SO=chromosome | SO=protein_coding
0.93262	0.00777	0.947195	0.0841528	1.0067	0.88769	0.92485	0.94039	Tb927.11.6010	Tb927.11.6010	>Tb927.11.6010 | organism=Trypanosoma_brucei_TREU927 | product=hypothetical protein, conserved | location=Tb927_11_v5.1:1701641-1702135(-) | length=164 | sequence_SO=chromosome | SO=protein_coding
0.932755	0.035815	1.07991	0.120901	0.99442	1.1654	0.89694	0.96857	Tb927.9.14470	Tb927.9.14470	>Tb927.9.14470 | organism=Trypanosoma_brucei_TREU927 | product=ubiquitin carboxyl-terminal hydrolase, putative,cysteine peptidase, Clan CA, family C19, putative | location=Tb927_09_v5.1:2257471-2260956(-) | length=1161 | sequence_SO=chromosome | SO=protein
0.932855	0.004745	0.78308	0.0321592	0.76034	0.80582	0.9376	0.92811	Tb927.9.8450	Tb927.9.8450	>Tb927.9.8450 | organism=Trypanosoma_brucei_TREU927 | product=adenylate kinase (ADKG) | location=Tb927_09_v5.1:1374365-1374967(-) | length=200 | sequence_SO=chromosome | SO=protein_coding
0.932985	0.012235	0.88658	0.0546876	0.92525	0.84791	0.92075	0.94522	Tb927.2.5660	Tb927.2.5660	>Tb927.2.5660 | organism=Trypanosoma_brucei_TREU927 | product=adenylate kinase, putative (ADKA) | location=Tb927_02_v5.1:1021719-1022501(+) | length=260 | sequence_SO=chromosome | SO=protein_coding
0.933115	0.038665	0.978595	0.10777	0.90239	1.0548	0.97178	0.89445	Tb927.11.5890	Tb927.11.5890	>Tb927.11.5890 | organism=Trypanosoma_brucei_TREU927 | product=hypothetical protein, conserved | location=Tb927_11_v5.1:1671039-1671698(+) | length=219 | sequence_SO=chromosome | SO=protein_coding
0.933575	0.003755	0.8418	0.0036911	0.84441	0.83919	0.93733	0.92982	Tb927.10.14140;Tb11.v5.0605	Tb927.10.14140;Tb11.v5.0605	>Tb927.10.14140 | organism=Trypanosoma_brucei_TREU927 | product=pyruvate kinase 1 (PYK1) | location=Tb927_10_v5.1:3434717-3436216(-) | length=499 | sequence_SO=chromosome | SO=protein_coding;>Tb11.v5.0605 | organism=Trypanosoma_brucei_TREU927 | product=pyr
0.933735	0.102965	0.901	0.00923482	0.90753	0.89447	1.0367	0.83077	Tb927.11.1440	Tb927.11.1440	>Tb927.11.1440 | organism=Trypanosoma_brucei_TREU927 | product=hypothetical protein, conserved | location=Tb927_11_v5.1:425719-426225(+) | length=168 | sequence_SO=chromosome | SO=protein_coding
0.93386	0.01944	1.0889	0.0253144	1.1068	1.071	0.9533	0.91442	Tb927.6.3100	Tb927.6.3100	>Tb927.6.3100 | organism=Trypanosoma_brucei_TREU927 | product=hypothetical protein, conserved | location=Tb927_06_v5.1:918201-919508(+) | length=435 | sequence_SO=chromosome | SO=protein_coding
0.93407	0.10283	1.0653	0.022486	1.0494	1.0812	0.83124	1.0369	Tb927.11.15870	Tb927.11.15870	>Tb927.11.15870 | organism=Trypanosoma_brucei_TREU927 | product=hypothetical protein, conserved | location=Tb927_11_v5.1:4203216-4204370(-) | length=384 | sequence_SO=chromosome | SO=protein_coding
0.93423	0.00346	1.19295	0.165392	1.076	1.3099	0.93769	0.93077	Tb927.3.4760	Tb927.3.4760	>Tb927.3.4760 | organism=Trypanosoma_brucei_TREU927 | product=dynamin, putative,vacuolar sortin protein 1, putative | location=Tb927_03_v5.1:1342547-1344529(-) | length=660 | sequence_SO=chromosome | SO=protein_coding
0.934505	0.020715	0.788945	0.0291964	0.7683	0.80959	0.91379	0.95522	Tb927.8.1540	Tb927.8.1540	>Tb927.8.1540 | organism=Trypanosoma_brucei_TREU927 | product=hypothetical protein, conserved | location=Tb927_08_v5.1:499315-501987(+) | length=890 | sequence_SO=chromosome | SO=protein_coding
0.93475	0.02879	1.0314	0.0323855	1.0085	1.0543	0.96354	0.90596	Tb927.10.230	Tb927.10.230	>Tb927.10.230 | organism=Trypanosoma_brucei_TREU927 | product=proteasome alpha 5 subunit, putative,20S proteasome subunit alpha 5 | location=Tb927_10_v5.1:77658-78398(+) | length=246 | sequence_SO=chromosome | SO=protein_coding
0.9348	0.01115	0.88026	0.00417193	0.88321	0.87731	0.94595	0.92365	Tb927.5.1160	Tb927.5.1160	>Tb927.5.1160 | organism=Trypanosoma_brucei_TREU927 | product=hypothetical protein, conserved | location=Tb927_05_v5.1:452897-453583(+) | length=228 | sequence_SO=chromosome | SO=protein_coding
0.935155	0.006045	0.773155	0.0470297	0.80641	0.7399	0.9412	0.92911	Tb927.10.8630	Tb927.10.8630	>Tb927.10.8630 | organism=Trypanosoma_brucei_TREU927 | product=hypothetical protein, conserved | location=Tb927_10_v5.1:2138489-2139256(+) | length=255 | sequence_SO=chromosome | SO=protein_coding
0.93546	0.00591	NaN	NaN	NaN	NaN	0.92955	0.94137	Tb927.5.2500	Tb927.5.2500	>Tb927.5.2500 | organism=Trypanosoma_brucei_TREU927 | product=hypothetical protein, conserved | location=Tb927_05_v5.1:860650-862737(+) | length=695 | sequence_SO=chromosome | SO=protein_coding
0.935705	0.010625	NaN	NaN	0.95116	NaN	0.94633	0.92508	Tb927.8.8200	Tb927.8.8200	>Tb927.8.8200 | organism=Trypanosoma_brucei_TREU927 | product=hypothetical protein, conserved | location=Tb927_08_v5.1:2426272-2428842(+) | length=856 | sequence_SO=chromosome | SO=protein_coding
0.935765	0.020465	0.87093	0.240515	0.70086	1.041	0.95623	0.9153	Tb927.4.2060	Tb927.4.2060	>Tb927.4.2060 | organism=Trypanosoma_brucei_TREU927 | product=hypothetical protein, conserved | location=Tb927_04_v5.1:514552-516810(-) | length=586 | sequence_SO=chromosome | SO=protein_coding
0.936585	0.036645	0.916665	0.00866206	0.91054	0.92279	0.89994	0.97323	Tb927.11.6370	Tb927.11.6370	>Tb927.11.6370 | organism=Trypanosoma_brucei_TREU927 | product=leucine-rich repeat protein (LRRP), putative | location=Tb927_11_v5.1:1790570-1793209(-) | length=879 | sequence_SO=chromosome | SO=protein_coding
0.93663	0.01805	0.777005	0.00132229	0.77794	0.77607	0.95468	0.91858	Tb927.8.2030	Tb927.8.2030	>Tb927.8.2030 | organism=Trypanosoma_brucei_TREU927 | product=hypothetical protein, conserved | location=Tb927_08_v5.1:638854-640119(+) | length=421 | sequence_SO=chromosome | SO=protein_coding
0.93668	0.00994	1.1243	0.0574171	1.0837	1.1649	0.92674	0.94662	Tb927.10.14240;Tb11.v5.0859	Tb927.10.14240;Tb11.v5.0859	>Tb927.10.14240 | organism=Trypanosoma_brucei_TREU927 | product=N-myristoyltransferase (NMT) | location=Tb927_10_v5.1:3456872-3458212(-) | length=446 | sequence_SO=chromosome | SO=protein_coding;>Tb11.v5.0859 | organism=Trypanosoma_brucei_TREU927 | product
0.93675	0.0544	0.97137	0.0363311	0.94568	0.99706	0.99115	0.88235	Tb927.9.11100	Tb927.9.11100	>Tb927.9.11100 | organism=Trypanosoma_brucei_TREU927 | product=protein kinase A catalytic subunit isoform 1,protein kinase A catalytic subunit (PKAC1) | location=Tb927_09_v5.1:1749829-1750833(-) | length=334 | sequence_SO=chromosome | SO=protein_coding
0.937055	0.004135	0.938955	0.00221324	0.94052	0.93739	0.93292	0.94119	Tb927.10.8230;Tb11.v5.0668	Tb927.10.8230;Tb11.v5.0668	>Tb927.10.8230 | organism=Trypanosoma_brucei_TREU927 | product=protein disulfide isomerase,bloodstream- specific protein 2 precursor | location=Tb927_10_v5.1:2043014-2044507(-) | length=497 | sequence_SO=chromosome | SO=protein_coding;>Tb11.v5.0668 | organ
0.93711	0.00078	0.939615	0.000106066	0.93954	0.93969	0.93789	0.93633	Tb927.11.15240	Tb927.11.15240	>Tb927.11.15240 | organism=Trypanosoma_brucei_TREU927 | product=small GTPase, putative,ras-related protein rab-2a, putative (RAB2) | location=Tb927_11_v5.1:4044269-4044907(-) | length=212 | sequence_SO=chromosome | SO=protein_coding
0.93728	0.00628	1.17902	0.360165	0.92435	1.4337	0.931	0.94356	Tb927.8.7410	Tb927.8.7410	>Tb927.8.7410 | organism=Trypanosoma_brucei_TREU927 | product=calreticulin, putative | location=Tb927_08_v5.1:2134955-2136142(+) | length=395 | sequence_SO=chromosome | SO=protein_coding
0.93753	0.00992	0.741395	0.0346836	0.76592	0.71687	0.92761	0.94745	Tb927.11.16090	Tb927.11.16090	>Tb927.11.16090 | organism=Trypanosoma_brucei_TREU927 | product=outer dynein arm docking complex, putative (DC2) | location=Tb927_11_v5.1:4256941-4258845(-) | length=634 | sequence_SO=chromosome | SO=protein_coding
0.938195	0.004755	NaN	NaN	0.77349	NaN	0.93344	0.94295	Tb927.4.2920	Tb927.4.2920	>Tb927.4.2920 | organism=Trypanosoma_brucei_TREU927 | product=hypothetical protein, conserved | location=Tb927_04_v5.1:774789-777689(+) | length=966 | sequence_SO=chromosome | SO=protein_coding
0.938755	0.015545	0.779055	0.0238649	0.76218	0.79593	0.92321	0.9543	Tb11.v5.0366;Tb927.11.12880	Tb11.v5.0366;Tb927.11.12880	>Tb11.v5.0366 | organism=Trypanosoma_brucei_TREU927 | product=hypothetical protein, conserved | location=Tb927_11_bin_v5.1:1226272-1229520(-) | length=1082 | sequence_SO=random_sequence | SO=protein_coding;>Tb927.11.12880 | organism=Trypanosoma_brucei_TREU
0.93877	0.24933	1.031	0.0239002	1.0479	1.0141	0.68944	1.1881	Tb927.7.900	Tb927.7.900	>Tb927.7.900 | organism=Trypanosoma_brucei_TREU927 | product=hypothetical protein, conserved | location=Tb927_07_v5.1:210635-212489(-) | length=595 | sequence_SO=chromosome | SO=protein_coding
0.939085	0.021675	0.82403	0.00186676	0.82535	0.82271	0.91741	0.96076	Tb927.4.4690	Tb927.4.4690	>Tb927.4.4690 | organism=Trypanosoma_brucei_TREU927 | product=hypothetical protein, conserved | location=Tb927_04_v5.1:1292115-1292951(-) | length=278 | sequence_SO=chromosome | SO=protein_coding
0.939225	0.075575	NaN	NaN	0.85252	NaN	1.0148	0.86365	Tb927.11.370	Tb927.11.370	>Tb927.11.370 | organism=Trypanosoma_brucei_TREU927 | product=repressor activator protein 1 (RAP1) | location=Tb927_11_v5.1:85072-87639(-) | length=855 | sequence_SO=chromosome | SO=protein_coding
0.939405	0.108295	0.883875	0.0903329	0.94775	0.82	0.83111	1.0477	Tb927.10.6670	Tb927.10.6670	>Tb927.10.6670 | organism=Trypanosoma_brucei_TREU927 | product=dynein light chain, putative | location=Tb927_10_v5.1:1685431-1685808(+) | length=125 | sequence_SO=chromosome | SO=protein_coding
0.93947	0.00674	0.960175	0.00412243	0.96309	0.95726	0.93273	0.94621	Tb927.6.5070;REV__Tb927.11.2160	Tb927.6.5070	>Tb927.6.5070 | organism=Trypanosoma_brucei_TREU927 | product=hypothetical protein, conserved | location=Tb927_06_v5.1:1383939-1385303(+) | length=454 | sequence_SO=chromosome | SO=protein_coding
0.93948	0.01944	0.88219	0.0215526	0.89743	0.86695	0.95892	0.92004	Tb927.11.10540	Tb927.11.10540	>Tb927.11.10540 | organism=Trypanosoma_brucei_TREU927 | product=hypothetical protein, conserved | location=Tb927_11_v5.1:2804994-2807561(+) | length=855 | sequence_SO=chromosome | SO=protein_coding
0.93955	0.02329	1.05935	0.0618718	1.0156	1.1031	0.96284	0.91626	Tb927.8.8230;Tb927.8.8260;Tb927.8.8250;Tb927.8.8220	Tb927.8.8230;Tb927.8.8260;Tb927.8.8250	>Tb927.8.8230 | organism=Trypanosoma_brucei_TREU927 | product=amino acid transporter, putative | location=Tb927_08_v5.1:2433366-2434751(+) | length=461 | sequence_SO=chromosome | SO=protein_coding;>Tb927.8.8260 | organism=Trypanosoma_brucei_TREU927 | produ
0.939685	0.025735	0.827785	0.0137108	0.83748	0.81809	0.96542	0.91395	Tb927.8.3630;Tb11.v5.0766;Tb927.8.3620	Tb927.8.3630;Tb11.v5.0766;Tb927.8.3620	>Tb927.8.3630 | organism=Trypanosoma_brucei_TREU927 | product=folate transporter, putative,expression site-associated gene 10 (ESAG10) protein, putative | location=Tb927_08_v5.1:1087606-1089504(-) | length=632 | sequence_SO=chromosome | SO=protein_coding;>
0.939875	0.031715	1.01273	0.060196	0.97017	1.0553	0.90816	0.97159	Tb927.8.4320	Tb927.8.4320	>Tb927.8.4320 | organism=Trypanosoma_brucei_TREU927 | product=hypothetical protein, conserved | location=Tb927_08_v5.1:1279977-1285816(-) | length=1466 | sequence_SO=chromosome | SO=protein_coding
0.94012	0.05102	0.83579	0.0444629	0.86723	0.80435	0.8891	0.99114	Tb927.10.16110;Tb11.v5.0527	Tb927.10.16110;Tb11.v5.0527	>Tb927.10.16110 | organism=Trypanosoma_brucei_TREU927 | product=hypothetical protein, conserved | location=Tb927_10_v5.1:3963160-3964320(+) | length=386 | sequence_SO=chromosome | SO=protein_coding;>Tb11.v5.0527 | organism=Trypanosoma_brucei_TREU927 | prod
0.94021	0.01548	0.930575	0.134386	1.0256	0.83555	0.95569	0.92473	Tb927.11.2380	Tb927.11.2380	>Tb927.11.2380 | organism=Trypanosoma_brucei_TREU927 | product=phosphoglycerate kinase, putative | location=Tb927_11_v5.1:684322-687063(+) | length=913 | sequence_SO=chromosome | SO=protein_coding
0.940275	0.088925	0.844325	0.00604576	0.84005	0.8486	0.85135	1.0292	Tb927.11.14280	Tb927.11.14280	>Tb927.11.14280 | organism=Trypanosoma_brucei_TREU927 | product=septum formation protein MAF homologue, putative | location=Tb927_11_v5.1:3800496-3801218(+) | length=203 | sequence_SO=chromosome | SO=protein_coding
0.940435	0.024885	0.906155	0.0285318	0.92633	0.88598	0.91555	0.96532	Tb927.1.5000	Tb927.1.5000	>Tb927.1.5000 | organism=Trypanosoma_brucei_TREU927 | product=hypothetical protein, conserved | location=Tb927_01_v5.1:1004277-1005123(+) | length=271 | sequence_SO=chromosome | SO=protein_coding
0.94067	0.04891	1.0178	0.0250316	1.0001	1.0355	0.98958	0.89176	Tb927.3.1240	Tb927.3.1240	>Tb927.3.1240 | organism=Trypanosoma_brucei_TREU927 | product=protein phosphatase 2A, putative | location=Tb927_03_v5.1:309482-310453(+) | length=323 | sequence_SO=chromosome | SO=protein_coding
0.94099	0.05356	1.0768	0.0390323	1.0492	1.1044	0.99455	0.88743	Tb927.6.3290	Tb927.6.3290	>Tb927.6.3290 | organism=Trypanosoma_brucei_TREU927 | product=intraflagellar transport protein 20, putative (IFT20) | location=Tb927_06_v5.1:972730-973122(+) | length=130 | sequence_SO=chromosome | SO=protein_coding
0.941005	0.004435	0.909565	0.0699965	0.95906	0.86007	0.94544	0.93657	Tb927.6.5490	Tb927.6.5490	>Tb927.6.5490 | organism=Trypanosoma_brucei_TREU927 | product=expression site-associated gene (ESAG, pseudogene), putative,expression site-associated gene 3 (ESAG3), degenerate | location=Tb927_06_v5.1:1524124-1525212(-) | length=363 | sequence_SO=chromoso
0.941105	0.088195	0.873935	0.087858	0.93606	0.81181	1.0293	0.85291	Tb927.4.1740	Tb927.4.1740	>Tb927.4.1740 | organism=Trypanosoma_brucei_TREU927 | product=hypothetical protein, conserved | location=Tb927_04_v5.1:441851-443119(-) | length=422 | sequence_SO=chromosome | SO=protein_coding
0.94141	0.0293	1.03085	0.0221324	1.0152	1.0465	0.91211	0.97071	Tb927.2.5410	Tb927.2.5410	>Tb927.2.5410 | organism=Trypanosoma_brucei_TREU927 | product=ABC transporter, putative,multidrug resistance protein | location=Tb927_02_v5.1:963330-967175(-) | length=1281 | sequence_SO=chromosome | SO=protein_coding
0.94146	0.02491	0.763435	0.0734472	0.81537	0.7115	0.96637	0.91655	Tb927.8.4460	Tb927.8.4460	>Tb927.8.4460 | organism=Trypanosoma_brucei_TREU927 | product=hypothetical protein, conserved | location=Tb927_08_v5.1:1320983-1324012(-) | length=1009 | sequence_SO=chromosome | SO=protein_coding
0.941615	0.065485	0.931345	0.0283621	0.9514	0.91129	1.0071	0.87613	Tb927.9.4500	Tb927.9.4500	>Tb927.9.4500 | organism=Trypanosoma_brucei_TREU927 | product=heat shock protein, putative,HSP70-like protein | location=Tb927_09_v5.1:834143-836666(+) | length=835 | sequence_SO=chromosome | SO=protein_coding
0.94179	0.00186	0.89313	0.0482813	0.85899	0.92727	0.93993	0.94365	Tb927.10.14510	Tb927.10.14510	>Tb927.10.14510 | organism=Trypanosoma_brucei_TREU927 | product=hypothetical protein, conserved | location=Tb927_10_v5.1:3547205-3549769(-) | length=854 | sequence_SO=chromosome | SO=protein_coding
0.942505	0.011215	0.839255	0.0170908	0.82717	0.85134	0.93129	0.95372	Tb927.11.12540	Tb927.11.12540	>Tb927.11.12540 | organism=Trypanosoma_brucei_TREU927 | product=leucine-rich repeat protein (LRRP), putative | location=Tb927_11_v5.1:3362614-3365772(+) | length=1052 | sequence_SO=chromosome | SO=protein_coding
0.942555	0.057545	1.1433	0.0114551	1.1514	1.1352	1.0001	0.88501	Tb927.10.12450	Tb927.10.12450	>Tb927.10.12450 | organism=Trypanosoma_brucei_TREU927 | product=SNARE domain-containing protein, putative | location=Tb927_10_v5.1:3016531-3017148(-) | length=205 | sequence_SO=chromosome | SO=protein_coding
0.94263	0.01728	1.10405	0.0846407	1.1639	1.0442	0.95991	0.92535	Tb927.4.4440;Tb927.4.4410	Tb927.4.4440;Tb927.4.4410	>Tb927.4.4440 | organism=Trypanosoma_brucei_TREU927 | product=adenylyl cyclase (GRESAG 4.4) | location=Tb927_04_v5.1:1182154-1185923(-) | length=1247 | sequence_SO=chromosome | SO=protein_coding;>Tb927.4.4410 | organism=Trypanosoma_brucei_TREU927 | product
0.942905	0.073095	1.1255	0.072832	1.074	1.177	1.016	0.86981	Tb927.5.2250;Tb927.5.2220;Tb927.5.2190	Tb927.5.2250;Tb927.5.2220;Tb927.5.2190	>Tb927.5.2250 | organism=Trypanosoma_brucei_TREU927 | product=hypothetical protein, conserved | location=Tb927_05_v5.1:760249-761589(+) | length=446 | sequence_SO=chromosome | SO=protein_coding;>Tb927.5.2220 | organism=Trypanosoma_brucei_TREU927 | product=
0.942925	0.001945	0.81467	0.0281004	0.83454	0.7948	0.94487	0.94098	Tb927.9.5100;Tb927.10.12060	Tb927.9.5100	>Tb927.9.5100 | organism=Trypanosoma_brucei_TREU927 | product=cAMP-specific phosphodiesterase (PDEB2) | location=Tb927_09_v5.1:908687-911464(+) | length=925 | sequence_SO=chromosome | SO=protein_coding
0.94303	0.02707	0.71671	0.0504309	0.68105	0.75237	0.91596	0.9701	Tb927.11.15190	Tb927.11.15190	>Tb927.11.15190 | organism=Trypanosoma_brucei_TREU927 | product=hypothetical protein, conserved | location=Tb927_11_v5.1:4035840-4037888(-) | length=682 | sequence_SO=chromosome | SO=protein_coding
0.943365	0.030195	0.855735	0.0232567	0.83929	0.87218	0.91317	0.97356	Tb927.7.1310	Tb927.7.1310	>Tb927.7.1310 | organism=Trypanosoma_brucei_TREU927 | product=hypothetical protein, conserved | location=Tb927_07_v5.1:336723-340766(+) | length=1347 | sequence_SO=chromosome | SO=protein_coding
0.94446	0.05954	0.833755	0.0981252	0.90314	0.76437	0.88492	1.004	Tb927.10.7200	Tb927.10.7200	>Tb927.10.7200 | organism=Trypanosoma_brucei_TREU927 | product=hypothetical protein, conserved | location=Tb927_10_v5.1:1810790-1813330(-) | length=846 | sequence_SO=chromosome | SO=protein_coding
0.944535	0.021945	1.01664	0.0545321	0.97808	1.0552	0.96648	0.92259	Tb927.10.13710	Tb927.10.13710	>Tb927.10.13710 | organism=Trypanosoma_brucei_TREU927 | product=hypothetical protein, conserved | location=Tb927_10_v5.1:3350132-3351127(-) | length=331 | sequence_SO=chromosome | SO=protein_coding
0.944585	0.008735	0.91344	0.0180736	0.92622	0.90066	0.93585	0.95332	Tb927.5.800;Tb927.3.1630	Tb927.5.800	>Tb927.5.800 | organism=Trypanosoma_brucei_TREU927 | product=casein kinase I, isoform 2 (CK1.2) | location=Tb927_05_v5.1:329485-330483(+) | length=332 | sequence_SO=chromosome | SO=protein_coding
0.94469	0.0209	0.895155	7.07107e-06	0.89516	0.89515	0.92379	0.96559	Tb927.8.810	Tb927.8.810	>Tb927.8.810 | organism=Trypanosoma_brucei_TREU927 | product=radial spoke protein RSP9, putative | location=Tb927_08_v5.1:231165-232166(-) | length=333 | sequence_SO=chromosome | SO=protein_coding
0.94488	0.00882	0.824465	0.0595596	0.86658	0.78235	0.9537	0.93606	Tb927.10.4690	Tb927.10.4690	>Tb927.10.4690 | organism=Trypanosoma_brucei_TREU927 | product=dynein light chain, putative | location=Tb927_10_v5.1:1185279-1185617(-) | length=112 | sequence_SO=chromosome | SO=protein_coding
0.94517	0.02077	0.832085	0.0162705	0.82058	0.84359	0.96594	0.9244	Tb927.5.1880	Tb927.5.1880	>Tb927.5.1880 | organism=Trypanosoma_brucei_TREU927 | product=inhibitor of serine peptidase (ISP), putative,ecotin family (I11), putative | location=Tb927_05_v5.1:640600-641064(+) | length=154 | sequence_SO=chromosome | SO=protein_coding
0.945325	0.002455	0.89973	0.0181585	0.91257	0.88689	0.94287	0.94778	Tb927.11.19470;Tb08.27P2.400;Tb927.5.4860;Tb05.5K5.350	Tb927.11.19470;Tb08.27P2.400	>Tb927.11.19470 | organism=Trypanosoma_brucei_TREU927 | product=expression site-associated gene (ESAG, pseudogene), putative,expression site-associated gene 3 (ESAG3), frameshifted and degenerate | location=Tb927_11_RH_fork_v5.1:279292-280404(+) | length=3
0.94533	0.09207	NaN	NaN	0.66857	0.6408	0.85326	1.0374	Tb11.v5.0364;Tb927.5.4580;Tb05.5K5.220	Tb11.v5.0364;Tb927.5.4580;Tb05.5K5.220	>Tb11.v5.0364 | organism=Trypanosoma_brucei_TREU927 | product=hypothetical protein, conserved | location=Tb927_11_bin_v5.1:1210734-1213196(-) | length=820 | sequence_SO=random_sequence | SO=protein_coding;>Tb927.5.4580 | organism=Trypanosoma_brucei_TREU927
0.94547	0.05933	0.923685	0.077704	0.86874	0.97863	1.0048	0.88614	Tb927.10.5670	Tb927.10.5670	>Tb927.10.5670 | organism=Trypanosoma_brucei_TREU927 | product=N-acetyltransferase subunit Nat1, putative (NAT1) | location=Tb927_10_v5.1:1413412-1415547(+) | length=711 | sequence_SO=chromosome | SO=protein_coding
0.94552	0.03602	0.821295	0.0280368	0.84112	0.80147	0.98154	0.9095	Tb927.8.6240	Tb927.8.6240	>Tb927.8.6240 | organism=Trypanosoma_brucei_TREU927 | product=STOP axonemal protein | location=Tb927_08_v5.1:1814348-1815148(+) | length=266 | sequence_SO=chromosome | SO=protein_coding
0.94579	0.0216	0.928615	0.0482318	0.96272	0.89451	0.96739	0.92419	Tb927.5.1260	Tb927.5.1260	>Tb927.5.1260 | organism=Trypanosoma_brucei_TREU927 | product=hypothetical protein, conserved | location=Tb927_05_v5.1:472412-474133(+) | length=573 | sequence_SO=chromosome | SO=protein_coding
0.94581	0.01189	0.88316	0.0358362	0.85782	0.9085	0.93392	0.9577	Tb927.7.6890	Tb927.7.6890	>Tb927.7.6890 | organism=Trypanosoma_brucei_TREU927 | product=hypothetical protein, conserved | location=Tb927_07_v5.1:1949643-1950407(-) | length=254 | sequence_SO=chromosome | SO=protein_coding
0.945995	0.003265	1.10745	0.016617	1.1192	1.0957	0.94273	0.94926	Tb927.2.2440	Tb927.2.2440	>Tb927.2.2440 | organism=Trypanosoma_brucei_TREU927 | product=proteasome regulatory non-ATPase subunit 6 (RPN6) | location=Tb927_02_v5.1:480837-482378(-) | length=513 | sequence_SO=chromosome | SO=protein_coding
0.94609	0.0061	NaN	NaN	1.0847	NaN	0.93999	0.95219	Tb927.9.3400	Tb927.9.3400	>Tb927.9.3400 | organism=Trypanosoma_brucei_TREU927 | product=endo-beta-N-acetylglucosaminidase, putative | location=Tb927_09_v5.1:704087-707242(+) | length=1051 | sequence_SO=chromosome | SO=protein_coding
0.94677	0.005	1.08105	0.0225567	1.097	1.0651	0.94177	0.95177	Tb927.11.14430	Tb927.11.14430	>Tb927.11.14430 | organism=Trypanosoma_brucei_TREU927 | product=proteasome regulatory non-ATP-ase subunit | location=Tb927_11_v5.1:3836881-3837705(+) | length=274 | sequence_SO=chromosome | SO=protein_coding
0.94692	0.00164	0.881005	0.00328805	0.87868	0.88333	0.94856	0.94528	Tb927.7.4570;Tb11.v5.0270	Tb927.7.4570;Tb11.v5.0270	>Tb927.7.4570 | organism=Trypanosoma_brucei_TREU927 | product=inosine-guanine nucleoside hydrolase (IG-NH) | location=Tb927_07_v5.1:1214602-1215675(-) | length=357 | sequence_SO=chromosome | SO=protein_coding;>Tb11.v5.0270 | organism=Trypanosoma_brucei_TRE
0.947295	0.016065	1.03715	0.0239709	1.0541	1.0202	0.96336	0.93123	Tb927.4.1360	Tb927.4.1360	>Tb927.4.1360 | organism=Trypanosoma_brucei_TREU927 | product=hypothetical protein, conserved | location=Tb927_04_v5.1:356336-357217(-) | length=293 | sequence_SO=chromosome | SO=protein_coding
0.94734	0.03908	0.667495	0.0425608	0.6374	0.69759	0.90826	0.98642	Tb927.3.4230	Tb927.3.4230	>Tb927.3.4230 | organism=Trypanosoma_brucei_TREU927 | product=subtilisin-like serine peptidase,serine peptidase, clan SB, family S8-like protein | location=Tb927_03_v5.1:1189643-1193809(-) | length=1388 | sequence_SO=chromosome | SO=protein_coding
0.94775	0.00563	0.977295	0.0127633	0.96827	0.98632	0.95338	0.94212	Tb927.11.7510;Tb927.11.7460	Tb927.11.7510;Tb927.11.7460	>Tb927.11.7510 | organism=Trypanosoma_brucei_TREU927 | product=glucose-regulated protein 78, putative,luminal binding protein 1 (BiP), putative | location=Tb927_11_v5.1:2125537-2128170(-) | length=653 | sequence_SO=chromosome | SO=protein_coding;>Tb927.11.
0.948465	0.021485	1.03088	0.0810627	1.0882	0.97356	0.92698	0.96995	Tb927.10.1630	Tb927.10.1630	>Tb927.10.1630 | organism=Trypanosoma_brucei_TREU927 | product=unspecified product (RLI) | location=Tb927_10_v5.1:442367-444262(-) | length=631 | sequence_SO=chromosome | SO=protein_coding
0.948525	0.035905	1.0864	0.0704278	1.0366	1.1362	0.91262	0.98443	Tb927.6.3040	Tb927.6.3040	>Tb927.6.3040 | organism=Trypanosoma_brucei_TREU927 | product=small GTP-binding protein Rab28, putative,Ras- related protein Rab-26 (Rab26), putative | location=Tb927_06_v5.1:903517-904239(+) | length=240 | sequence_SO=chromosome | SO=protein_coding
0.948565	0.096235	0.994565	0.0823567	0.93633	1.0528	1.0448	0.85233	Tb927.4.3790	Tb927.4.3790	>Tb927.4.3790 | organism=Trypanosoma_brucei_TREU927 | product=ubiquitin carboxyl-terminal hydrolase, putative,cysteine peptidase, Clan CA, family C19, putative | location=Tb927_04_v5.1:990612-992009(-) | length=465 | sequence_SO=chromosome | SO=protein_cod
0.94866	0.04087	0.961975	0.10497	1.0362	0.88775	0.90779	0.98953	Tb927.10.8080	Tb927.10.8080	>Tb927.10.8080 | organism=Trypanosoma_brucei_TREU927 | product=hypothetical protein, conserved | location=Tb927_10_v5.1:2012909-2015131(-) | length=740 | sequence_SO=chromosome | SO=protein_coding
0.94875	0.02305	0.882345	0.0464923	0.91522	0.84947	0.9718	0.9257	Tb927.10.7350	Tb927.10.7350	>Tb927.10.7350 | organism=Trypanosoma_brucei_TREU927 | product=hypothetical protein, conserved | location=Tb927_10_v5.1:1852003-1857387(-) | length=1794 | sequence_SO=chromosome | SO=protein_coding
0.94878	0.02105	NaN	NaN	0.86502	0.89977	0.96983	0.92773	Tb927.11.1150	Tb927.11.1150	>Tb927.11.1150 | organism=Trypanosoma_brucei_TREU927 | product=radial spoke protein RSP3, putative | location=Tb927_11_v5.1:335663-336895(+) | length=332 | sequence_SO=chromosome | SO=protein_coding
0.94882	0.11858	1.0945	0.0446891	1.0629	1.1261	1.0674	0.83024	Tb927.11.10740	Tb927.11.10740	>Tb927.11.10740 | organism=Trypanosoma_brucei_TREU927 | product=vacuolar sorting-associated protein-like, putative | location=Tb927_11_v5.1:2876590-2877361(+) | length=218 | sequence_SO=chromosome | SO=protein_coding
0.94909	0.02419	0.898175	0.0453609	0.8661	0.93025	0.9249	0.97328	Tb927.3.2890	Tb927.3.2890	>Tb927.3.2890 | organism=Trypanosoma_brucei_TREU927 | product=radial spoke protein RSP10, putative | location=Tb927_03_v5.1:745208-746176(-) | length=322 | sequence_SO=chromosome | SO=protein_coding
0.94936	0.01479	1.10715	0.0878934	1.1693	1.045	0.96415	0.93457	Tb927.4.750	Tb927.4.750	>Tb927.4.750 | organism=Trypanosoma_brucei_TREU927 | product=50S ribosomal protein L7Ae, putative | location=Tb927_04_v5.1:207302-207739(-) | length=145 | sequence_SO=chromosome | SO=protein_coding
0.949415	0.002535	0.890425	0.00847821	0.89642	0.88443	0.94688	0.95195	Tb927.5.890;Tb927.5.880	Tb927.5.890	>Tb927.5.890 | organism=Trypanosoma_brucei_TREU927 | product=oligosaccharyl transferase subunit, putative | location=Tb927_05_v5.1:354179-356584(+) | length=801 | sequence_SO=chromosome | SO=protein_coding
0.94956	0.02553	0.7454	0.1393	0.8439	0.6469	0.97509	0.92403	Tb927.3.3040	Tb927.3.3040	>Tb927.3.3040 | organism=Trypanosoma_brucei_TREU927 | product=hypothetical protein, conserved | location=Tb927_03_v5.1:776831-777634(-) | length=267 | sequence_SO=chromosome | SO=protein_coding
0.949905	0.051695	0.930645	0.0480903	0.96465	0.89664	1.0016	0.89821	Tb927.10.740;Tb11.v5.0749;Tb11.v5.0750	Tb927.10.740	>Tb927.10.740 | organism=Trypanosoma_brucei_TREU927 | product=structural maintenance of chromosome 4, putative (SMC4) | location=Tb927_10_v5.1:190483-194583(+) | length=1366 | sequence_SO=chromosome | SO=protein_coding
0.94993	0.03008	1.03677	0.0697632	0.98744	1.0861	0.98001	0.91985	Tb927.11.1890	Tb927.11.1890	>Tb927.11.1890 | organism=Trypanosoma_brucei_TREU927 | product=hypothetical protein, conserved | location=Tb927_11_v5.1:554775-555812(-) | length=326 | sequence_SO=chromosome | SO=protein_coding
0.949945	0.038565	0.758235	0.0380777	0.78516	0.73131	0.91138	0.98851	Tb927.9.13440	Tb927.9.13440	>Tb927.9.13440 | organism=Trypanosoma_brucei_TREU927 | product=hypothetical protein, conserved | location=Tb927_09_v5.1:2127874-2132610(-) | length=1578 | sequence_SO=chromosome | SO=protein_coding
0.95005	0.03475	0.866205	0.000657609	0.86574	0.86667	0.9153	0.9848	Tb927.10.12330	Tb927.10.12330	>Tb927.10.12330 | organism=Trypanosoma_brucei_TREU927 | product=zinc finger protein family member, putative (ZC3H34) | location=Tb927_10_v5.1:2992296-2992904(-) | length=202 | sequence_SO=chromosome | SO=protein_coding
0.950105	0.017785	1.1332	0.0100409	1.1403	1.1261	0.96789	0.93232	Tb927.9.7080	Tb927.9.7080	>Tb927.9.7080 | organism=Trypanosoma_brucei_TREU927 | product=hypothetical protein, conserved | location=Tb927_09_v5.1:1149145-1149525(+) | length=126 | sequence_SO=chromosome | SO=protein_coding
0.95017	0.00027	0.95504	0.0176352	0.96751	0.94257	0.9499	0.95044	Tb927.6.4000	Tb927.6.4000	>Tb927.6.4000 | organism=Trypanosoma_brucei_TREU927 | product=small glutamine-rich tetratricopeptide repeat protein, putative (SGT) | location=Tb927_06_v5.1:1172982-1174232(-) | length=416 | sequence_SO=chromosome | SO=protein_coding
0.950185	0.002875	0.931815	0.0342028	0.90763	0.956	0.94731	0.95306	Tb10.v4.0168	Tb10.v4.0168	>Tb10.v4.0168 | organism=Trypanosoma_brucei_TREU927 | product=variant surface glycoprotein (VSG, pseudogene), putative,chrX additional, unordered contig,variant surface glycoprotein (VSG), frameshifted pseudogene | location=tryp_X-324h11.p1k:21537-23029(+)
0.95023	0.00574	NaN	NaN	1.2088	NaN	0.94449	0.95597	Tb927.10.2290	Tb927.10.2290	>Tb927.10.2290 | organism=Trypanosoma_brucei_TREU927 | product=chaperone protein DNAj, putative | location=Tb927_10_v5.1:594549-595799(+) | length=416 | sequence_SO=chromosome | SO=protein_coding
0.950255	0.026605	0.96882	0.0405031	0.94018	0.99746	0.92365	0.97686	Tb927.9.9450	Tb927.9.9450	>Tb927.9.9450 | organism=Trypanosoma_brucei_TREU927 | product=zinc finger protein family member, putative (ZC3H28) | location=Tb927_09_v5.1:1510030-1513122(-) | length=1030 | sequence_SO=chromosome | SO=protein_coding
0.95029	0.06351	1.00863	0.0152311	0.99786	1.0194	0.88678	1.0138	Tb927.4.5010	Tb927.4.5010	>Tb927.4.5010 | organism=Trypanosoma_brucei_TREU927 | product=calreticulin, putative | location=Tb927_04_v5.1:1371791-1372978(-) | length=395 | sequence_SO=chromosome | SO=protein_coding
0.950405	0.116195	0.86775	0.0510955	0.83162	0.90388	1.0666	0.83421	Tb927.11.10900	Tb927.11.10900	>Tb927.11.10900 | organism=Trypanosoma_brucei_TREU927 | product=MENG | location=Tb927_11_v5.1:2908386-2910932(+) | length=848 | sequence_SO=chromosome | SO=protein_coding
0.95065	0.00465	1.07915	0.00657609	1.0838	1.0745	0.9553	0.946	Tb927.11.14560	Tb927.11.14560	>Tb927.11.14560 | organism=Trypanosoma_brucei_TREU927 | product=cleavage and polyadenylation specificity factor-like protein, putative | location=Tb927_11_v5.1:3863461-3867819(+) | length=1452 | sequence_SO=chromosome | SO=protein_coding
0.95068	0.00183	0.99068	0.00817415	0.99646	0.9849	0.94885	0.95251	Tb927.11.7380	Tb927.11.7380	>Tb927.11.7380 | organism=Trypanosoma_brucei_TREU927 | product=glycerol-3-phosphate dehydrogenase (FAD-dependent), mitochondrial | location=Tb927_11_v5.1:2077880-2079691(+) | length=603 | sequence_SO=chromosome | SO=protein_coding
0.9508	3e-05	0.94778	0.00152735	0.9467	0.94886	0.95077	0.95083	Tb927.5.1210	Tb927.5.1210	>Tb927.5.1210 | organism=Trypanosoma_brucei_TREU927 | product=short-chain dehydrogenase, putative | location=Tb927_05_v5.1:462078-463013(+) | length=311 | sequence_SO=chromosome | SO=protein_coding
0.950895	0.013325	1.09215	0.017607	1.1046	1.0797	0.93757	0.96422	Tb927.2.4580	Tb927.2.4580	>Tb927.2.4580 | organism=Trypanosoma_brucei_TREU927 | product=UNC119 | location=Tb927_02_v5.1:814961-815551(-) | length=196 | sequence_SO=chromosome | SO=protein_coding
0.950915	0.039965	0.99946	0.0488469	0.96492	1.034	0.99088	0.91095	Tb927.11.4570	Tb927.11.4570	>Tb927.11.4570 | organism=Trypanosoma_brucei_TREU927 | product=small GTPase, putative,small GTP-binding protein Rab5b, putative (RAB5B) | location=Tb927_11_v5.1:1322602-1323213(+) | length=203 | sequence_SO=chromosome | SO=protein_coding
0.95098	0.01	NaN	NaN	1.0834	1.0211	0.94098	0.96098	Tb927.6.2700	Tb927.6.2700	>Tb927.6.2700 | organism=Trypanosoma_brucei_TREU927 | product=small nuclear ribonucleoprotein Sm-E (Sm-E) | location=Tb927_06_v5.1:811050-811333(+) | length=86 | sequence_SO=chromosome | SO=protein_coding
0.951125	0.003565	0.925145	0.0612001	0.96842	0.88187	0.95469	0.94756	Tb927.10.13630	Tb927.10.13630	>Tb927.10.13630 | organism=Trypanosoma_brucei_TREU927 | product=glucosidase, putative | location=Tb927_10_v5.1:3329969-3332392(-) | length=807 | sequence_SO=chromosome | SO=protein_coding
0.951545	0.027125	0.97975	0.179534	0.8528	1.1067	0.92442	0.97867	Tb927.10.14380	Tb927.10.14380	>Tb927.10.14380 | organism=Trypanosoma_brucei_TREU927 | product=hypothetical protein, conserved | location=Tb927_10_v5.1:3495871-3498456(-) | length=861 | sequence_SO=chromosome | SO=protein_coding
0.951685	0.015895	0.765665	0.0289419	0.78613	0.7452	0.93579	0.96758	Tb927.2.4810	Tb927.2.4810	>Tb927.2.4810 | organism=Trypanosoma_brucei_TREU927 | product=hypothetical protein, conserved | location=Tb927_02_v5.1:852746-856768(-) | length=1340 | sequence_SO=chromosome | SO=protein_coding
0.95175	0.01274	0.99528	0.0336866	1.0191	0.97146	0.96449	0.93901	Tb927.6.2060	Tb927.6.2060	>Tb927.6.2060 | organism=Trypanosoma_brucei_TREU927 | product=histidyl-tRNA synthetase | location=Tb927_06_v5.1:670558-672794(-) | length=477 | sequence_SO=chromosome | SO=protein_coding
0.95186	0.00191	1.00995	0.0125158	1.0188	1.0011	0.95377	0.94995	Tb927.11.11080	Tb927.11.11080	>Tb927.11.11080 | organism=Trypanosoma_brucei_TREU927 | product=Nucleoporin (TbNup149) | location=Tb927_11_v5.1:2966881-2971249(+) | length=1439 | sequence_SO=chromosome | SO=protein_coding
0.951985	0.031635	1.074	0.0472347	1.1074	1.0406	0.98362	0.92035	Tb927.5.3220	Tb927.5.3220	>Tb927.5.3220 | organism=Trypanosoma_brucei_TREU927 | product=signal peptidase type I, putative | location=Tb927_05_v5.1:1056244-1056870(-) | length=208 | sequence_SO=chromosome | SO=protein_coding
0.95206	0.00417	1.0995	0.092631	1.165	1.034	0.95623	0.94789	Tb927.7.5760	Tb927.7.5760	>Tb927.7.5760 | organism=Trypanosoma_brucei_TREU927 | product=nuclear transport factor 2 protein, putative (NFT2) | location=Tb927_07_v5.1:1554226-1554633(+) | length=135 | sequence_SO=chromosome | SO=protein_coding
0.9522	0.00588	0.92864	0.0104086	0.92128	0.936	0.94632	0.95808	Tb927.10.12820	Tb927.10.12820	>Tb927.10.12820 | organism=Trypanosoma_brucei_TREU927 | product=hypothetical protein, conserved | location=Tb927_10_v5.1:3112608-3115649(-) | length=1013 | sequence_SO=chromosome | SO=protein_coding
0.952245	0.015975	0.9917	0.0390323	0.9641	1.0193	0.93627	0.96822	Tb927.7.7000	Tb927.7.7000	>Tb927.7.7000 | organism=Trypanosoma_brucei_TREU927 | product=hypothetical protein, conserved | location=Tb927_07_v5.1:2000468-2005258(-) | length=1596 | sequence_SO=chromosome | SO=protein_coding
0.952505	0.026375	0.844315	0.0325764	0.82128	0.86735	0.92613	0.97888	Tb927.11.9860	Tb927.11.9860	>Tb927.11.9860 | organism=Trypanosoma_brucei_TREU927 | product=hypothetical protein, conserved | location=Tb927_11_v5.1:2662380-2662691(+) | length=103 | sequence_SO=chromosome | SO=protein_coding
0.952555	0.009875	0.820275	0.0481893	0.7862	0.85435	0.96243	0.94268	Tb927.11.3500	Tb927.11.3500	>Tb927.11.3500 | organism=Trypanosoma_brucei_TREU927 | product=hypothetical protein, conserved | location=Tb927_11_v5.1:1035340-1038393(+) | length=1017 | sequence_SO=chromosome | SO=protein_coding
0.952785	0.001375	0.785345	0.0291682	0.76472	0.80597	0.95141	0.95416	Tb927.7.6910	Tb927.7.6910	>Tb927.7.6910 | organism=Trypanosoma_brucei_TREU927 | product=hypothetical protein, conserved | location=Tb927_07_v5.1:1967094-1969565(-) | length=823 | sequence_SO=chromosome | SO=protein_coding
0.952955	0.004695	0.930755	0.000997021	0.93005	0.93146	0.95765	0.94826	Tb927.11.1840;Tb11.1380	Tb927.11.1840;Tb11.1380	>Tb927.11.1840 | organism=Trypanosoma_brucei_TREU927 | product=hypothetical protein, conserved | location=Tb927_11_v5.1:546579-547778(-) | length=399 | sequence_SO=chromosome | SO=protein_coding;>Tb11.1380 | organism=Trypanosoma_brucei_TREU927 | product=hy
0.953035	0.034705	0.93802	0.094724	0.87104	1.005	0.91833	0.98774	Tb927.9.8130;Tb927.9.8100	Tb927.9.8130;Tb927.9.8100	>Tb927.9.8130 | organism=Trypanosoma_brucei_TREU927 | product=nascent polypeptide associated complex subunit, putative | location=Tb927_09_v5.1:1337494-1338060(-) | length=188 | sequence_SO=chromosome | SO=protein_coding;>Tb927.9.8100 | organism=Trypanosom
0.953075	0.013875	0.864205	0.0626426	0.9085	0.81991	0.9392	0.96695	Tb927.9.13920;Tb927.9.13880;Tb927.9.13820	Tb927.9.13920;Tb927.9.13880;Tb927.9.13820	>Tb927.9.13920 | organism=Trypanosoma_brucei_TREU927 | product=kinetoplastid membrane protein KMP-11 (KMP-11) | location=Tb927_09_v5.1:2180778-2181056(-) | length=92 | sequence_SO=chromosome | SO=protein_coding;>Tb927.9.13880 | organism=Trypanosoma_brucei_
0.95311	0.02193	0.924055	0.0171615	0.91192	0.93619	0.97504	0.93118	Tb927.3.1200	Tb927.3.1200	>Tb927.3.1200 | organism=Trypanosoma_brucei_TREU927 | product=hypothetical protein, conserved | location=Tb927_03_v5.1:295770-298091(+) | length=773 | sequence_SO=chromosome | SO=protein_coding
0.953215	0.016365	0.970335	0.0204142	0.9559	0.98477	0.96958	0.93685	Tb927.11.15910	Tb927.11.15910	>Tb927.11.15910 | organism=Trypanosoma_brucei_TREU927 | product=iron superoxide dismutase | location=Tb927_11_v5.1:4210619-4211215(-) | length=198 | sequence_SO=chromosome | SO=protein_coding
0.95328	0.036	0.784355	0.0181231	0.79717	0.77154	0.91728	0.98928	Tb927.5.1680	Tb927.5.1680	>Tb927.5.1680 | organism=Trypanosoma_brucei_TREU927 | product=hypothetical protein, conserved | location=Tb927_05_v5.1:586032-591287(+) | length=1751 | sequence_SO=chromosome | SO=protein_coding
0.953335	0.055065	0.862765	0.0361685	0.83719	0.88834	1.0084	0.89827	Tb927.10.11150	Tb927.10.11150	>Tb927.10.11150 | organism=Trypanosoma_brucei_TREU927 | product=hypothetical protein, conserved | location=Tb927_10_v5.1:2727782-2728462(-) | length=226 | sequence_SO=chromosome | SO=protein_coding
0.953445	0.030615	0.967505	0.0205839	0.98206	0.95295	0.92283	0.98406	Tb927.9.15360	Tb927.9.15360	>Tb927.9.15360 | organism=Trypanosoma_brucei_TREU927 | product=40S ribosomal protein S6, putative | location=Tb927_09_v5.1:2384274-2385098(+) | length=250 | sequence_SO=chromosome | SO=protein_coding
0.95361	0.04709	0.777285	0.00917118	0.7708	0.78377	1.0007	0.90652	Tb927.3.1900;Tb11.v5.0664	Tb927.3.1900	>Tb927.3.1900 | organism=Trypanosoma_brucei_TREU927 | product=hypothetical protein, conserved | location=Tb927_03_v5.1:493707-496310(-) | length=867 | sequence_SO=chromosome | SO=protein_coding
0.95362	0.00072	0.87887	0.0207889	0.89357	0.86417	0.9529	0.95434	Tb927.11.11980	Tb927.11.11980	>Tb927.11.11980 | organism=Trypanosoma_brucei_TREU927 | product=microtubule-associated protein,corset-associated protein 15 (CAP15) | location=Tb927_11_v5.1:3216090-3216455(+) | length=121 | sequence_SO=chromosome | SO=protein_coding
0.953685	0.033455	0.933675	0.000459619	0.934	0.93335	0.92023	0.98714	Tb927.10.15290	Tb927.10.15290	>Tb927.10.15290 | organism=Trypanosoma_brucei_TREU927 | product=hypothetical protein, conserved | location=Tb927_10_v5.1:3731385-3736322(+) | length=1645 | sequence_SO=chromosome | SO=protein_coding
0.953775	0.017055	0.780005	0.00935502	0.77339	0.78662	0.93672	0.97083	Tb927.7.4460	Tb927.7.4460	>Tb927.7.4460 | organism=Trypanosoma_brucei_TREU927 | product=hypothetical protein, conserved | location=Tb927_07_v5.1:1185409-1187937(-) | length=842 | sequence_SO=chromosome | SO=protein_coding
0.953845	0.016155	0.845825	0.0672812	0.8934	0.79825	0.97	0.93769	Tb927.9.6230	Tb927.9.6230	>Tb927.9.6230 | organism=Trypanosoma_brucei_TREU927 | product=unspecified product (AK) | location=Tb927_09_v5.1:1028991-1030577(+) | length=370 | sequence_SO=chromosome | SO=protein_coding
0.953845	0.006105	0.98351	0.102941	1.0563	0.91072	0.95995	0.94774	Tb927.1.1380;Tb11.v5.0390	Tb927.1.1380;Tb11.v5.0390	>Tb927.1.1380 | organism=Trypanosoma_brucei_TREU927 | product=serine/threonine protein phosphatase 2A regulatory subunit, putative | location=Tb927_01_v5.1:353241-354962(+) | length=573 | sequence_SO=chromosome | SO=protein_coding;>Tb11.v5.0390 | organism=
0.954045	0.064055	0.699245	0.0250811	0.71698	0.68151	1.0181	0.88999	Tb927.6.4970	Tb927.6.4970	>Tb927.6.4970 | organism=Trypanosoma_brucei_TREU927 | product=serine/arginine-rich protein specific kinase SRPK, putative,protein kinase, putative | location=Tb927_06_v5.1:1367566-1369737(+) | length=723 | sequence_SO=chromosome | SO=protein_coding
0.95423	0.00027	1.0904	0.0264458	1.0717	1.1091	0.95396	0.9545	Tb927.9.11310	Tb927.9.11310	>Tb927.9.11310 | organism=Trypanosoma_brucei_TREU927 | product=unspecified product | location=Tb927_09_v5.1:1783387-1784154(+) | length=255 | sequence_SO=chromosome | SO=protein_coding
0.95424	0.06276	NaN	NaN	NaN	1.1544	1.017	0.89148	Tb927.11.8800	Tb927.11.8800	>Tb927.11.8800 | organism=Trypanosoma_brucei_TREU927 | product=hypothetical protein, conserved | location=Tb927_11_v5.1:2416693-2417526(+) | length=277 | sequence_SO=chromosome | SO=protein_coding
0.954265	0.021375	0.93363	0.0179322	0.94631	0.92095	0.97564	0.93289	Tb927.7.4290	Tb927.7.4290	>Tb927.7.4290 | organism=Trypanosoma_brucei_TREU927 | product=hypothetical protein, conserved | location=Tb927_07_v5.1:1138432-1139325(-) | length=297 | sequence_SO=chromosome | SO=protein_coding
0.954295	0.012885	0.885355	0.00983585	0.8784	0.89231	0.96718	0.94141	Tb927.11.15140	Tb927.11.15140	>Tb927.11.15140 | organism=Trypanosoma_brucei_TREU927 | product=hypothetical protein, conserved | location=Tb927_11_v5.1:4025337-4027043(-) | length=568 | sequence_SO=chromosome | SO=protein_coding
0.95432	0.04179	1.02314	0.034026	1.0472	0.99908	0.91253	0.99611	Tb927.10.6840	Tb927.10.6840	>Tb927.10.6840 | organism=Trypanosoma_brucei_TREU927 | product=hypothetical protein, conserved | location=Tb927_10_v5.1:1722287-1723174(+) | length=295 | sequence_SO=chromosome | SO=protein_coding
0.954355	0.036035	1.0325	0.0131522	1.0418	1.0232	0.99039	0.91832	Tb927.9.13990	Tb927.9.13990	>Tb927.9.13990 | organism=Trypanosoma_brucei_TREU927 | product=RNA-binding protein, putative (DRBD2) | location=Tb927_09_v5.1:2183754-2185266(-) | length=305 | sequence_SO=chromosome | SO=protein_coding
0.95437	0.03718	0.944025	0.0346694	0.91951	0.96854	0.91719	0.99155	Tb927.5.4350;Tb05.5K5.10	Tb927.5.4350	>Tb927.5.4350 | organism=Trypanosoma_brucei_TREU927 | product=NUDIX hydrolase, putative | location=Tb927_05_v5.1:1353398-1353910(-) | length=170 | sequence_SO=chromosome | SO=protein_coding
0.95454	0.0439	1.03945	0.0424971	1.0094	1.0695	0.91064	0.99844	Tb927.7.2440	Tb927.7.2440	>Tb927.7.2440 | organism=Trypanosoma_brucei_TREU927 | product=pyrroline-5-carboxylate reductase, putative (P5CR) | location=Tb927_07_v5.1:628844-629656(-) | length=270 | sequence_SO=chromosome | SO=protein_coding
0.95462	0.05468	1.05045	0.0267993	1.0694	1.0315	0.89994	1.0093	Tb927.10.11930	Tb927.10.11930	>Tb927.10.11930 | organism=Trypanosoma_brucei_TREU927 | product=beta-D-hydroxybutyrate dehydrogenase | location=Tb927_10_v5.1:2907661-2908443(+) | length=260 | sequence_SO=chromosome | SO=protein_coding
0.954765	0.010285	1.0912	0.0998435	1.0206	1.1618	0.94448	0.96505	Tb927.7.2590	Tb927.7.2590	>Tb927.7.2590 | organism=Trypanosoma_brucei_TREU927 | product=prefoldin, putative | location=Tb927_07_v5.1:666527-667039(-) | length=170 | sequence_SO=chromosome | SO=protein_coding
0.954775	0.007635	1.0617	0.0678823	1.1097	1.0137	0.94714	0.96241	Tb927.11.2950	Tb927.11.2950	>Tb927.11.2950 | organism=Trypanosoma_brucei_TREU927 | product=Nucleoporin (TbNup89) | location=Tb927_11_v5.1:858932-861322(-) | length=796 | sequence_SO=chromosome | SO=protein_coding
0.9548	0.03926	0.88078	0.0330077	0.85744	0.90412	0.99406	0.91554	Tb927.8.4500;Tb11.v5.0763	Tb927.8.4500;Tb11.v5.0763	>Tb927.8.4500 | organism=Trypanosoma_brucei_TREU927 | product=eukaryotic translation initation factor 4 gamma, putative | location=Tb927_08_v5.1:1329879-1332128(-) | length=749 | sequence_SO=chromosome | SO=protein_coding;>Tb11.v5.0763 | organism=Trypanoso
0.954935	0.008815	0.819565	0.00844993	0.82554	0.81359	0.94612	0.96375	Tb927.11.1430	Tb927.11.1430	>Tb927.11.1430 | organism=Trypanosoma_brucei_TREU927 | product=hypothetical protein, conserved | location=Tb927_11_v5.1:422497-424755(+) | length=752 | sequence_SO=chromosome | SO=protein_coding
0.95495	0.01104	1.00104	0.0191697	0.98749	1.0146	0.96599	0.94391	Tb927.6.3840	Tb927.6.3840	>Tb927.6.3840 | organism=Trypanosoma_brucei_TREU927 | product=reticulon domain protein | location=Tb927_06_v5.1:1137866-1138426(-) | length=186 | sequence_SO=chromosome | SO=protein_coding
0.95509	0.02555	0.86173	0.0129966	0.85254	0.87092	0.98064	0.92954	Tb927.8.7420;Tb927.4.5000;Tb11.v5.0696	Tb927.8.7420;Tb927.4.5000;Tb11.v5.0696	>Tb927.8.7420 | organism=Trypanosoma_brucei_TREU927 | product=hypothetical protein, conserved | location=Tb927_08_v5.1:2137644-2140223(+) | length=859 | sequence_SO=chromosome | SO=protein_coding;>Tb927.4.5000 | organism=Trypanosoma_brucei_TREU927 | produc
0.9553	0.00753	1.03625	0.0521208	1.0731	0.99939	0.94777	0.96283	Tb927.10.2770;Tb11.v5.0684	Tb927.10.2770;Tb11.v5.0684	>Tb927.10.2770 | organism=Trypanosoma_brucei_TREU927 | product=eukaryotic translation initiation factor 5, putative | location=Tb927_10_v5.1:708691-709839(+) | length=382 | sequence_SO=chromosome | SO=protein_coding;>Tb11.v5.0684 | organism=Trypanosoma_bru
0.95547	0.00039	0.91214	0.0576999	0.95294	0.87134	0.95508	0.95586	Tb927.5.3120	Tb927.5.3120	>Tb927.5.3120 | organism=Trypanosoma_brucei_TREU927 | product=eukaryotic translation initiation factor 2 beta subunit, putative | location=Tb927_05_v5.1:1026920-1027861(-) | length=313 | sequence_SO=chromosome | SO=protein_coding
0.95555	0.08665	0.95619	0.0419314	0.92654	0.98584	0.8689	1.0422	Tb927.9.11260	Tb927.9.11260	>Tb927.9.11260 | organism=Trypanosoma_brucei_TREU927 | product=nucleoside diphosphate kinase, putative | location=Tb927_09_v5.1:1778583-1779587(+) | length=334 | sequence_SO=chromosome | SO=protein_coding
0.95557	0.00032	1.13545	0.00360625	1.1329	1.138	0.95589	0.95525	Tb927.4.2110	Tb927.4.2110	>Tb927.4.2110 | organism=Trypanosoma_brucei_TREU927 | product=protein phosphatase 2C, putative | location=Tb927_04_v5.1:546741-547823(+) | length=314 | sequence_SO=chromosome | SO=protein_coding
0.955615	0.018055	1.0156	0.013435	1.0251	1.0061	0.93756	0.97367	Tb927.11.6870	Tb927.11.6870	>Tb927.11.6870 | organism=Trypanosoma_brucei_TREU927 | product=14-3-3 protein | location=Tb927_11_v5.1:1934227-1934985(-) | length=252 | sequence_SO=chromosome | SO=protein_coding
0.95562	0.01438	1.0284	0.0164049	1.04	1.0168	0.94124	0.97	Tb927.3.2090;Tb11.v5.0697	Tb927.3.2090;Tb11.v5.0697	>Tb927.3.2090 | organism=Trypanosoma_brucei_TREU927 | product=aminopeptidase P1, putative,metallo-peptidase, Clan MG, Family M24 | location=Tb927_03_v5.1:549317-551164(-) | length=615 | sequence_SO=chromosome | SO=protein_coding;>Tb11.v5.0697 | organism=Tr
0.955715	0.030425	1.01275	0.0178898	1.0254	1.0001	0.92529	0.98614	Tb927.10.10320	Tb927.10.10320	>Tb927.10.10320 | organism=Trypanosoma_brucei_TREU927 | product=dynein light chain, putative,dynein Tctex1 family, putative | location=Tb927_10_v5.1:2537190-2537519(-) | length=109 | sequence_SO=chromosome | SO=protein_coding
0.95597	0.00294	0.911805	0.111136	0.99039	0.83322	0.95891	0.95303	Tb927.11.720;Tb11.0840	Tb927.11.720;Tb11.0840	>Tb927.11.720 | organism=Trypanosoma_brucei_TREU927 | product=hypothetical protein, conserved | location=Tb927_11_v5.1:172561-173355(-) | length=264 | sequence_SO=chromosome | SO=protein_coding;>Tb11.0840 | organism=Trypanosoma_brucei_TREU927 | product=hyp
0.956215	0.034365	1.0338	0.0357796	1.0085	1.0591	0.92185	0.99058	Tb927.9.13610	Tb927.9.13610	>Tb927.9.13610 | organism=Trypanosoma_brucei_TREU927 | product=helicase, putative | location=Tb927_09_v5.1:2158096-2162088(-) | length=1330 | sequence_SO=chromosome | SO=protein_coding
0.95622	0.01851	0.93359	0.0500207	0.96896	0.89822	0.93771	0.97473	Tb927.5.1700	Tb927.5.1700	>Tb927.5.1700 | organism=Trypanosoma_brucei_TREU927 | product=replication Factor A 28 kDa subunit, putative | location=Tb927_05_v5.1:594919-595686(+) | length=255 | sequence_SO=chromosome | SO=protein_coding
0.956775	0.072525	1.0818	0.0182434	1.0947	1.0689	0.88425	1.0293	Tb927.10.3760	Tb927.10.3760	>Tb927.10.3760 | organism=Trypanosoma_brucei_TREU927 | product=vacuolar ATP synthase subunit d, putative | location=Tb927_10_v5.1:976750-977601(-) | length=283 | sequence_SO=chromosome | SO=protein_coding
0.956985	0.054815	0.86426	0.0450568	0.8324	0.89612	0.90217	1.0118	Tb927.8.1510	Tb927.8.1510	>Tb927.8.1510 | organism=Trypanosoma_brucei_TREU927 | product=ATP-dependent DEAD/H RNA helicase, putative | location=Tb927_08_v5.1:490106-493862(+) | length=569 | sequence_SO=chromosome | SO=protein_coding
0.957005	0.046995	0.985675	0.0311481	0.96365	1.0077	0.91001	1.004	Tb927.7.4070	Tb927.7.4070	>Tb927.7.4070 | organism=Trypanosoma_brucei_TREU927 | product=calpain-like cysteine peptidase, putative,cysteine peptidase, Clan CA, family C2, putative | location=Tb927_07_v5.1:1076026-1076388(+) | length=120 | sequence_SO=chromosome | SO=protein_coding
0.95716	0.00919	1.01875	0.0144957	1.0085	1.029	0.96635	0.94797	Tb927.11.760	Tb927.11.760	>Tb927.11.760 | organism=Trypanosoma_brucei_TREU927 | product=protein phosphatase 2C, putative | location=Tb927_11_v5.1:188662-189924(+) | length=408 | sequence_SO=chromosome | SO=protein_coding
0.957165	0.021125	0.89965	0.0071842	0.90473	0.89457	0.93604	0.97829	Tb927.8.6390	Tb927.8.6390	>Tb927.8.6390 | organism=Trypanosoma_brucei_TREU927 | product=lysophospholipase, putative,alpha/beta hydrolase, putative (TbLysoPLA) | location=Tb927_08_v5.1:1855921-1856763(+) | length=280 | sequence_SO=chromosome | SO=protein_coding
0.95752	0.02195	0.804965	0.0228466	0.82112	0.78881	0.93557	0.97947	Tb927.11.6440	Tb927.11.6440	>Tb927.11.6440 | organism=Trypanosoma_brucei_TREU927 | product=hypothetical protein, conserved | location=Tb927_11_v5.1:1820426-1821751(-) | length=441 | sequence_SO=chromosome | SO=protein_coding
0.95753	0.03131	0.935635	0.0855104	0.87517	0.9961	0.98884	0.92622	Tb927.6.4950	Tb927.6.4950	>Tb927.6.4950 | organism=Trypanosoma_brucei_TREU927 | product=mago nashi-like protein, putative | location=Tb927_06_v5.1:1365488-1365931(+) | length=147 | sequence_SO=chromosome | SO=protein_coding
0.957555	0.022315	0.81732	0.0381555	0.79034	0.8443	0.93524	0.97987	Tb927.6.3670	Tb927.6.3670	>Tb927.6.3670 | organism=Trypanosoma_brucei_TREU927 | product=paraflagellar rod component, putative (PFC8) | location=Tb927_06_v5.1:1090477-1100145(-) | length=3222 | sequence_SO=chromosome | SO=protein_coding
0.957605	0.018225	0.79604	0.0264458	0.77734	0.81474	0.97583	0.93938	Tb927.10.2380	Tb927.10.2380	>Tb927.10.2380 | organism=Trypanosoma_brucei_TREU927 | product=hypothetical protein, conserved | location=Tb927_10_v5.1:609416-612168(+) | length=916 | sequence_SO=chromosome | SO=protein_coding
0.95794	0.04466	NaN	NaN	0.97612	NaN	1.0026	0.91328	Tb927.1.4500	Tb927.1.4500	>Tb927.1.4500 | organism=Trypanosoma_brucei_TREU927 | product=hypothetical protein, conserved | location=Tb927_01_v5.1:932707-933594(+) | length=295 | sequence_SO=chromosome | SO=protein_coding
0.95803	0.07947	1.1634	0.149341	1.269	1.0578	0.87856	1.0375	Tb927.5.2780	Tb927.5.2780	>Tb927.5.2780 | organism=Trypanosoma_brucei_TREU927 | product=mitochondrial DNA polymerase beta | location=Tb927_05_v5.1:935221-936444(-) | length=407 | sequence_SO=chromosome | SO=protein_coding
0.95808	0.01223	0.923445	0.0930482	0.98924	0.85765	0.94585	0.97031	Tb927.4.1220	Tb927.4.1220	>Tb927.4.1220 | organism=Trypanosoma_brucei_TREU927 | product=leucine-rich repeat protein (LRRP), putative | location=Tb927_04_v5.1:328194-328976(-) | length=260 | sequence_SO=chromosome | SO=protein_coding
0.95814	0.03108	0.793115	0.00284964	0.7911	0.79513	0.92706	0.98922	Tb927.2.4330	Tb927.2.4330	>Tb927.2.4330 | organism=Trypanosoma_brucei_TREU927 | product=PFR5 | location=Tb927_02_v5.1:765279-767572(-) | length=762 | sequence_SO=chromosome | SO=protein_coding
0.958155	0.038645	0.89693	0.0546452	0.93557	0.85829	0.9968	0.91951	Tb927.7.6640	Tb927.7.6640	>Tb927.7.6640 | organism=Trypanosoma_brucei_TREU927 | product=hypothetical protein, conserved | location=Tb927_07_v5.1:1816071-1820924(-) | length=1617 | sequence_SO=chromosome | SO=protein_coding
0.9582	0.01879	1.00754	0.0627274	0.96319	1.0519	0.97699	0.93941	Tb927.11.16350	Tb927.11.16350	>Tb927.11.16350 | organism=Trypanosoma_brucei_TREU927 | product=hypothetical protein, conserved | location=Tb927_11_v5.1:4338077-4338702(-) | length=183 | sequence_SO=chromosome | SO=protein_coding
0.958205	0.005955	1.01934	0.0488823	1.0539	0.98477	0.96416	0.95225	Tb927.10.2900;Tb11.v5.0837	Tb927.10.2900;Tb11.v5.0837	>Tb927.10.2900 | organism=Trypanosoma_brucei_TREU927 | product=importin beta-1 subunit, putative | location=Tb927_10_v5.1:748683-751283(+) | length=866 | sequence_SO=chromosome | SO=protein_coding;>Tb11.v5.0837 | organism=Trypanosoma_brucei_TREU927 | produ
0.958295	0.003585	0.80914	0.0189505	0.79574	0.82254	0.96188	0.95471	Tb11.v5.0365	Tb11.v5.0365	>Tb11.v5.0365 | organism=Trypanosoma_brucei_TREU927 | product=hypothetical protein, conserved | location=Tb927_11_bin_v5.1:1223367-1225607(-) | length=746 | sequence_SO=random_sequence | SO=protein_coding
0.958325	0.061275	0.774755	0.0923694	0.70944	0.84007	0.89705	1.0196	Tb927.10.12660	Tb927.10.12660	>Tb927.10.12660 | organism=Trypanosoma_brucei_TREU927 | product=pumilio/PUF RNA binding protein 2 (PUF2) | location=Tb927_10_v5.1:3073565-3076108(-) | length=847 | sequence_SO=chromosome | SO=protein_coding
0.9584	0.00734	0.935565	0.015917	0.94682	0.92431	0.95106	0.96574	Tb927.8.1600	Tb927.8.1600	>Tb927.8.1600 | organism=Trypanosoma_brucei_TREU927 | product=lysyl-tRNA synthetase, putative | location=Tb927_08_v5.1:530903-533165(+) | length=584 | sequence_SO=chromosome | SO=protein_coding
0.95841	0.01855	NaN	NaN	1.0039	NaN	0.97696	0.93986	Tb927.11.11170	Tb927.11.11170	>Tb927.11.11170 | organism=Trypanosoma_brucei_TREU927 | product=hypothetical protein, conserved | location=Tb927_11_v5.1:2989624-2990139(+) | length=171 | sequence_SO=chromosome | SO=protein_coding
0.95851	0.04759	0.87643	0.00941866	0.86977	0.88309	1.0061	0.91092	Tb927.5.1360	Tb927.5.1360	>Tb927.5.1360 | organism=Trypanosoma_brucei_TREU927 | product=nucleoside 2-deoxyribosyltransferase (NDRT) | location=Tb927_05_v5.1:498441-498902(+) | length=153 | sequence_SO=chromosome | SO=protein_coding
0.958555	0.006935	0.970315	0.0510319	0.93423	1.0064	0.96549	0.95162	Tb927.11.11830;Tb927.11.11820	Tb927.11.11830;Tb927.11.11820	>Tb927.11.11830 | organism=Trypanosoma_brucei_TREU927 | product=40S ribosomal protein S17, putative | location=Tb927_11_v5.1:3173175-3173603(+) | length=142 | sequence_SO=chromosome | SO=protein_coding;>Tb927.11.11820 | organism=Trypanosoma_brucei_TREU927
0.95856	0.06654	0.805585	0.0386151	0.83289	0.77828	0.89202	1.0251	Tb927.11.4950	Tb927.11.4950	>Tb927.11.4950 | organism=Trypanosoma_brucei_TREU927 | product=hypothetical protein, conserved | location=Tb927_11_v5.1:1409821-1412181(+) | length=786 | sequence_SO=chromosome | SO=protein_coding
0.958645	0.005205	0.86039	0.0187383	0.87364	0.84714	0.95344	0.96385	Tb927.8.1550	Tb927.8.1550	>Tb927.8.1550 | organism=Trypanosoma_brucei_TREU927 | product=paraflagellar rod component, putative (PFC3) | location=Tb927_08_v5.1:503216-505552(+) | length=778 | sequence_SO=chromosome | SO=protein_coding
0.95875	0.03009	0.88923	0.0279024	0.90896	0.8695	0.92866	0.98884	Tb927.6.4440	Tb927.6.4440	>Tb927.6.4440 | organism=Trypanosoma_brucei_TREU927 | product=hypothetical protein, conserved | location=Tb927_06_v5.1:1246165-1247223(-) | length=352 | sequence_SO=chromosome | SO=protein_coding
0.958765	0.020835	1.03505	0.0225567	1.051	1.0191	0.93793	0.9796	Tb927.11.16830	Tb927.11.16830	>Tb927.11.16830 | organism=Trypanosoma_brucei_TREU927 | product=Rab-like 5, small G protein (RABL5) | location=Tb927_11_v5.1:4483052-4483711(-) | length=219 | sequence_SO=chromosome | SO=protein_coding
0.95878	0.0301	0.83819	0.118681	0.75427	0.92211	0.98888	0.92868	Tb927.11.4480	Tb927.11.4480	>Tb927.11.4480 | organism=Trypanosoma_brucei_TREU927 | product=radial spoke protein RSP4/6, putative | location=Tb927_11_v5.1:1297212-1298969(+) | length=585 | sequence_SO=chromosome | SO=protein_coding
0.958855	0.033165	0.94175	0.0653367	0.98795	0.89555	0.99202	0.92569	Tb927.9.11940	Tb927.9.11940	>Tb927.9.11940 | organism=Trypanosoma_brucei_TREU927 | product=hypothetical protein, conserved | location=Tb927_09_v5.1:1866967-1867350(+) | length=127 | sequence_SO=chromosome | SO=protein_coding
0.95913	0.03068	0.87879	0.050247	0.91432	0.84326	0.92845	0.98981	Tb927.9.9940	Tb927.9.9940	>Tb927.9.9940 | organism=Trypanosoma_brucei_TREU927 | product=PACRGB | location=Tb927_09_v5.1:1572161-1573099(-) | length=312 | sequence_SO=chromosome | SO=protein_coding
0.959255	0.023225	NaN	NaN	0.98218	NaN	0.98248	0.93603	Tb927.11.6070	Tb927.11.6070	>Tb927.11.6070 | organism=Trypanosoma_brucei_TREU927 | product=hypothetical protein, conserved | location=Tb927_11_v5.1:1715755-1716909(-) | length=384 | sequence_SO=chromosome | SO=protein_coding
0.959415	0.036495	0.88125	0.0559887	0.92084	0.84166	0.99591	0.92292	Tb927.6.2720	Tb927.6.2720	>Tb927.6.2720 | organism=Trypanosoma_brucei_TREU927 | product=calcium-binding protein, putative | location=Tb927_06_v5.1:815953-817032(+) | length=359 | sequence_SO=chromosome | SO=protein_coding
0.959425	0.018125	0.91411	0.0136189	0.90448	0.92374	0.9413	0.97755	Tb927.3.3130	Tb927.3.3130	>Tb927.3.3130 | organism=Trypanosoma_brucei_TREU927 | product=hypothetical protein, conserved | location=Tb927_03_v5.1:802511-807439(-) | length=1642 | sequence_SO=chromosome | SO=protein_coding
0.959455	0.040385	0.840195	0.0190707	0.85368	0.82671	0.99984	0.91907	Tb927.10.1890	Tb927.10.1890	>Tb927.10.1890 | organism=Trypanosoma_brucei_TREU927 | product=calpain, putative,cysteine peptidase, Clan CA, family C2, putative | location=Tb927_10_v5.1:489021-493805(+) | length=1594 | sequence_SO=chromosome | SO=protein_coding
0.95962	0.01444	0.853255	0.0717784	0.8025	0.90401	0.94518	0.97406	Tb927.7.7070;Tb11.v5.0612	Tb927.7.7070;Tb11.v5.0612	>Tb927.7.7070 | organism=Trypanosoma_brucei_TREU927 | product=hypothetical protein, conserved | location=Tb927_07_v5.1:2019858-2021189(-) | length=443 | sequence_SO=chromosome | SO=protein_coding;>Tb11.v5.0612 | organism=Trypanosoma_brucei_TREU927 | produc
0.95974	0.08366	0.94253	0.028157	0.92262	0.96244	0.87608	1.0434	Tb927.10.6800	Tb927.10.6800	>Tb927.10.6800 | organism=Trypanosoma_brucei_TREU927 | product=developmentally regulated GTP-binding protein, putative | location=Tb927_10_v5.1:1715104-1716210(+) | length=368 | sequence_SO=chromosome | SO=protein_coding
0.960025	0.085275	0.99977	0.105684	1.0745	0.92504	0.87475	1.0453	Tb927.11.16030	Tb927.11.16030	>Tb927.11.16030 | organism=Trypanosoma_brucei_TREU927 | product=proteasome regulatory non-ATP-ase subunit 7 (RPN7) | location=Tb927_11_v5.1:4245726-4246925(-) | length=399 | sequence_SO=chromosome | SO=protein_coding
0.96022	0.0202	0.87664	0.0637245	0.9217	0.83158	0.98042	0.94002	Tb927.8.7390;Tb927.4.5030	Tb927.8.7390;Tb927.4.5030	>Tb927.8.7390 | organism=Trypanosoma_brucei_TREU927 | product=protein phosphatase 1,PP1 | location=Tb927_08_v5.1:2127001-2128041(+) | length=346 | sequence_SO=chromosome | SO=protein_coding;>Tb927.4.5030 | organism=Trypanosoma_brucei_TREU927 | product=prot
0.960515	0.010895	0.986635	0.035023	1.0114	0.96187	0.97141	0.94962	Tb927.8.1500	Tb927.8.1500	>Tb927.8.1500 | organism=Trypanosoma_brucei_TREU927 | product=hypothetical protein, conserved | location=Tb927_08_v5.1:487319-489163(+) | length=601 | sequence_SO=chromosome | SO=protein_coding
0.96052	0.01884	0.847565	0.0399445	0.87581	0.81932	0.97936	0.94168	Tb927.9.12990;Tb11.v5.0665	Tb927.9.12990	>Tb927.9.12990 | organism=Trypanosoma_brucei_TREU927 | product=hypothetical protein, conserved | location=Tb927_09_v5.1:2049800-2053645(+) | length=1281 | sequence_SO=chromosome | SO=protein_coding
0.96067	0.01583	0.80869	0.00360625	0.80614	0.81124	0.9765	0.94484	Tb927.7.6290	Tb927.7.6290	>Tb927.7.6290 | organism=Trypanosoma_brucei_TREU927 | product=kinesin, putative (TbKIF9A) | location=Tb927_07_v5.1:1702287-1704962(-) | length=891 | sequence_SO=chromosome | SO=protein_coding
0.960715	0.028045	0.73062	0.163554	0.61497	0.84627	0.93267	0.98876	Tb927.11.10430	Tb927.11.10430	>Tb927.11.10430 | organism=Trypanosoma_brucei_TREU927 | product=hypothetical protein, conserved | location=Tb927_11_v5.1:2778115-2779873(+) | length=568 | sequence_SO=chromosome | SO=protein_coding
0.960795	0.150105	NaN	NaN	NaN	0.7701	1.1109	0.81069	Tb927.5.2620	Tb927.5.2620	>Tb927.5.2620 | organism=Trypanosoma_brucei_TREU927 | product=hypothetical protein, conserved | location=Tb927_05_v5.1:894723-896081(+) | length=452 | sequence_SO=chromosome | SO=protein_coding
0.96082	0.00398	0.968405	0.00501339	0.96486	0.97195	0.9648	0.95684	Tb927.3.4630	Tb927.3.4630	>Tb927.3.4630 | organism=Trypanosoma_brucei_TREU927 | product=UDP-glucose:glycoprotein glucosyltransferase, putative | location=Tb927_03_v5.1:1308000-1313027(-) | length=1675 | sequence_SO=chromosome | SO=protein_coding
0.96101	0.04349	0.959675	0.00282136	0.95768	0.96167	0.91752	1.0045	Tb927.11.3300	Tb927.11.3300	>Tb927.11.3300 | organism=Trypanosoma_brucei_TREU927 | product=hypothetical protein, conserved | location=Tb927_11_v5.1:961939-965041(+) | length=932 | sequence_SO=chromosome | SO=protein_coding
0.96112	0.06838	0.812735	0.0333825	0.83634	0.78913	0.89274	1.0295	Tb927.6.1080	Tb927.6.1080	>Tb927.6.1080 | organism=Trypanosoma_brucei_TREU927 | product=glyoxalase II (glxII) | location=Tb927_06_v5.1:428417-429307(-) | length=296 | sequence_SO=chromosome | SO=protein_coding
0.96115	0.01729	0.87267	0.0217506	0.85729	0.88805	0.94386	0.97844	Tb927.9.3750	Tb927.9.3750	>Tb927.9.3750 | organism=Trypanosoma_brucei_TREU927 | product=hypothetical protein, conserved | location=Tb927_09_v5.1:747848-748333(+) | length=161 | sequence_SO=chromosome | SO=protein_coding
0.961255	0.049845	0.85831	0.0593404	0.81635	0.90027	0.91141	1.0111	Tb927.4.2310	Tb927.4.2310	>Tb927.4.2310 | organism=Trypanosoma_brucei_TREU927 | product=asparaginyl-tRNA synthetase, putative | location=Tb927_04_v5.1:601224-603245(+) | length=667 | sequence_SO=chromosome | SO=protein_coding
0.96137	0.01048	0.830525	0.00912875	0.82407	0.83698	0.95089	0.97185	Tb927.3.1670	Tb927.3.1670	>Tb927.3.1670 | organism=Trypanosoma_brucei_TREU927 | product=hypothetical protein, conserved | location=Tb927_03_v5.1:438858-441941(-) | length=1027 | sequence_SO=chromosome | SO=protein_coding
0.961635	0.002715	0.96102	0.0109177	0.96874	0.9533	0.95892	0.96435	Tb927.11.6510;Tb927.11.6500;Tb927.8.1670;Tb927.10.14410	Tb927.11.6510;Tb927.11.6500	>Tb927.11.6510 | organism=Trypanosoma_brucei_TREU927 | product=40S ribosomal protein S21, putative | location=Tb927_11_v5.1:1834506-1835090(-) | length=194 | sequence_SO=chromosome | SO=protein_coding;>Tb927.11.6500 | organism=Trypanosoma_brucei_TREU927 |
0.96171	0.06199	1.07815	0.019304	1.0645	1.0918	0.89972	1.0237	Tb927.8.6330	Tb927.8.6330	>Tb927.8.6330 | organism=Trypanosoma_brucei_TREU927 | product=hypothetical protein, conserved | location=Tb927_08_v5.1:1832611-1835271(+) | length=886 | sequence_SO=chromosome | SO=protein_coding
0.96201	0.02164	1.05015	0.00968736	1.057	1.0433	0.94037	0.98365	Tb927.3.5340	Tb927.3.5340	>Tb927.3.5340 | organism=Trypanosoma_brucei_TREU927 | product=Hsc70-interacting protein (Hip), putative | location=Tb927_03_v5.1:1499136-1500290(+) | length=384 | sequence_SO=chromosome | SO=protein_coding
0.96212	0.03838	0.71911	0.0618153	0.76282	0.6754	1.0005	0.92374	Tb927.8.8000	Tb927.8.8000	>Tb927.8.8000 | organism=Trypanosoma_brucei_TREU927 | product=hypothetical protein, conserved | location=Tb927_08_v5.1:2371282-2372910(+) | length=542 | sequence_SO=chromosome | SO=protein_coding
0.962145	0.001895	0.917885	0.0222809	0.90213	0.93364	0.96404	0.96025	Tb927.3.3490	Tb927.3.3490	>Tb927.3.3490 | organism=Trypanosoma_brucei_TREU927 | product=high mobility group protein, putative (TDP1) | location=Tb927_03_v5.1:985606-986436(+) | length=271 | sequence_SO=chromosome | SO=protein_coding
0.962145	0.004365	0.91791	0.005671	0.9139	0.92192	0.95778	0.96651	Tb927.3.1010	Tb927.3.1010	>Tb927.3.1010 | organism=Trypanosoma_brucei_TREU927 | product=hypothetical protein, conserved | location=Tb927_03_v5.1:246909-248711(+) | length=600 | sequence_SO=chromosome | SO=protein_coding
0.962385	0.032695	1.19085	0.0779939	1.246	1.1357	0.92969	0.99508	Tb927.11.14290	Tb927.11.14290	>Tb927.11.14290 | organism=Trypanosoma_brucei_TREU927 | product=vacuolar sorting protein, putative | location=Tb927_11_v5.1:3802287-3802967(+) | length=226 | sequence_SO=chromosome | SO=protein_coding
0.96263	0.00562	0.950405	0.0910683	1.0148	0.88601	0.96825	0.95701	Tb927.9.15070	Tb927.9.15070	>Tb927.9.15070 | organism=Trypanosoma_brucei_TREU927 | product=hypothetical protein, conserved | location=Tb927_09_v5.1:2352212-2354425(+) | length=737 | sequence_SO=chromosome | SO=protein_coding
0.962885	0.018375	1.0559	0.00622254	1.0515	1.0603	0.98126	0.94451	Tb927.10.3030;Tb927.10.2980	Tb927.10.3030;Tb927.10.2980	>Tb927.10.3030 | organism=Trypanosoma_brucei_TREU927 | product=proteasome regulatory non-ATPase subunit 11,19S proteasome regulatory subunit, Metallo-peptidase, Clan MP, Family M67 (RPN11) | location=Tb927_10_v5.1:794511-795428(+) | length=305 | sequence_S
0.962885	0.091215	1.1961	0.00381838	1.1988	1.1934	0.87167	1.0541	Tb927.11.6280	Tb927.11.6280	>Tb927.11.6280 | organism=Trypanosoma_brucei_TREU927 | product=pyruvate phosphate dikinase (PPDK) | location=Tb927_11_v5.1:1767498-1770239(-) | length=913 | sequence_SO=chromosome | SO=protein_coding
0.962995	0.004375	1.08725	0.0194454	1.0735	1.101	0.96737	0.95862	Tb927.9.2010	Tb927.9.2010	>Tb927.9.2010 | organism=Trypanosoma_brucei_TREU927 | product=kynureninase, putative | location=Tb927_09_v5.1:453131-454945(-) | length=463 | sequence_SO=chromosome | SO=protein_coding
0.963105	0.024295	0.97507	0.0831982	1.0339	0.91624	0.9874	0.93881	Tb927.1.1710	Tb927.1.1710	>Tb927.1.1710 | organism=Trypanosoma_brucei_TREU927 | product=hypothetical protein, conserved | location=Tb927_01_v5.1:430943-436303(+) | length=1786 | sequence_SO=chromosome | SO=protein_coding
0.963105	0.026775	1.03365	0.0116673	1.0254	1.0419	0.93633	0.98988	Tb927.6.2200	Tb927.6.2200	>Tb927.6.2200 | organism=Trypanosoma_brucei_TREU927 | product=hypothetical protein, conserved | location=Tb927_06_v5.1:698549-699142(+) | length=197 | sequence_SO=chromosome | SO=protein_coding
0.963245	0.016925	0.886775	0.035023	0.86201	0.91154	0.98017	0.94632	Tb927.7.920;Tb11.v5.0698	Tb927.7.920	>Tb927.7.920 | organism=Trypanosoma_brucei_TREU927 | product=dynein heavy chain, putative | location=Tb927_07_v5.1:215637-228696(-) | length=4112 | sequence_SO=chromosome | SO=protein_coding
0.96326	0.02512	0.825315	0.0244447	0.8426	0.80803	0.93814	0.98838	Tb927.6.1570	Tb927.6.1570	>Tb927.6.1570 | organism=Trypanosoma_brucei_TREU927 | product=2-hydroxy-3-oxopropionate reductase, putative | location=Tb927_06_v5.1:543198-544100(-) | length=300 | sequence_SO=chromosome | SO=protein_coding
0.96339	0.01324	0.866015	0.0507208	0.90188	0.83015	0.97663	0.95015	Tb927.11.800	Tb927.11.800	>Tb927.11.800 | organism=Trypanosoma_brucei_TREU927 | product=hypothetical protein, conserved | location=Tb927_11_v5.1:203864-204467(+) | length=124 | sequence_SO=chromosome | SO=protein_coding
0.963455	0.018885	0.958845	0.0408496	0.98773	0.92996	0.98234	0.94457	Tb927.11.8090	Tb927.11.8090	>Tb927.11.8090 | organism=Trypanosoma_brucei_TREU927 | product=protein phosphatase 1, putative | location=Tb927_11_v5.1:2267955-2268866(+) | length=303 | sequence_SO=chromosome | SO=protein_coding
0.96357	0.01104	0.94402	0.0435436	0.97481	0.91323	0.95253	0.97461	Tb927.8.6900	Tb927.8.6900	>Tb927.8.6900 | organism=Trypanosoma_brucei_TREU927 | product=hypothetical protein, conserved | location=Tb927_08_v5.1:1992198-1992833(-) | length=211 | sequence_SO=chromosome | SO=protein_coding
0.963605	0.030345	0.71337	0.0239851	0.73033	0.69641	0.99395	0.93326	Tb927.3.1060	Tb927.3.1060	>Tb927.3.1060 | organism=Trypanosoma_brucei_TREU927 | product=hypothetical protein, conserved (pseudogene),hypothetical protein, conserved, interrupted | location=Tb927_03_v5.1:262387-263532(+) | length=381 | sequence_SO=chromosome | SO=protein_coding
0.96373	0.02633	0.832485	0.0335239	0.85619	0.80878	0.99006	0.9374	Tb927.10.12410	Tb927.10.12410	>Tb927.10.12410 | organism=Trypanosoma_brucei_TREU927 | product=hypothetical protein, conserved | location=Tb927_10_v5.1:3008951-3009637(-) | length=228 | sequence_SO=chromosome | SO=protein_coding
0.96377	0.00529	1.01805	0.0251023	1.0358	1.0003	0.95848	0.96906	Tb927.11.9720	Tb927.11.9720	>Tb927.11.9720 | organism=Trypanosoma_brucei_TREU927 | product=40S ribosomal protein S27, putative | location=Tb927_11_v5.1:2634082-2634342(-) | length=86 | sequence_SO=chromosome | SO=protein_coding
0.963785	0.037815	0.86158	0.00367695	0.86418	0.85898	1.0016	0.92597	Tb927.10.840;Tb11.v5.0753	Tb927.10.840	>Tb927.10.840 | organism=Trypanosoma_brucei_TREU927 | product=hypothetical protein, conserved | location=Tb927_10_v5.1:218290-223449(+) | length=1719 | sequence_SO=chromosome | SO=protein_coding
0.9638	0.00517	1.2631	0.254841	1.4433	1.0829	0.95863	0.96897	Tb927.9.14100	Tb927.9.14100	>Tb927.9.14100 | organism=Trypanosoma_brucei_TREU927 | product=hypothetical protein, conserved | location=Tb927_09_v5.1:2201540-2202484(-) | length=314 | sequence_SO=chromosome | SO=protein_coding
0.96401	0.01063	0.893175	0.00108187	0.89394	0.89241	0.95338	0.97464	Tb927.3.2600	Tb927.3.2600	>Tb927.3.2600 | organism=Trypanosoma_brucei_TREU927 | product=ATP-dependent DEAD/H RNA helicase, putative | location=Tb927_03_v5.1:652291-658803(-) | length=2170 | sequence_SO=chromosome | SO=protein_coding
0.9642	0.01418	0.92843	0.00765089	0.92302	0.93384	0.97838	0.95002	Tb927.7.7460	Tb927.7.7460	>Tb927.7.7460 | organism=Trypanosoma_brucei_TREU927 | product=hypothetical protein, conserved | location=Tb927_07_v5.1:2141726-2142349(-) | length=192 | sequence_SO=chromosome | SO=protein_coding
0.96421	0.00912	0.95655	0.00397394	0.95936	0.95374	0.97333	0.95509	Tb927.6.4140	Tb927.6.4140	>Tb927.6.4140 | organism=Trypanosoma_brucei_TREU927 | product=paraflagellar rod component, putative (PFC4) | location=Tb927_06_v5.1:1194977-1195324(-) | length=115 | sequence_SO=chromosome | SO=protein_coding
0.964295	0.000215	1.13155	0.056215	1.0918	1.1713	0.96408	0.96451	Tb927.9.2600	Tb927.9.2600	>Tb927.9.2600 | organism=Trypanosoma_brucei_TREU927 | product=hypothetical protein, conserved | location=Tb927_09_v5.1:576060-577636(-) | length=229 | sequence_SO=chromosome | SO=protein_coding
0.96451	0.00461	0.923165	0.0185333	0.93627	0.91006	0.9599	0.96912	Tb927.10.4040	Tb927.10.4040	>Tb927.10.4040 | organism=Trypanosoma_brucei_TREU927 | product=3-keto-dihydrosphingosine reductase | location=Tb927_10_v5.1:1063662-1064708(-) | length=348 | sequence_SO=chromosome | SO=protein_coding
0.96465	0.01621	0.824945	0.0847043	0.88484	0.76505	0.98086	0.94844	Tb927.11.11010	Tb927.11.11010	>Tb927.11.11010 | organism=Trypanosoma_brucei_TREU927 | product=hypothetical protein, conserved | location=Tb927_11_v5.1:2943505-2944551(+) | length=348 | sequence_SO=chromosome | SO=protein_coding
0.964865	0.009795	0.89231	0.0387353	0.86492	0.9197	0.97466	0.95507	Tb927.11.9700	Tb927.11.9700	>Tb927.11.9700 | organism=Trypanosoma_brucei_TREU927 | product=nascent polypeptide associated complex alpha subunit, putative | location=Tb927_11_v5.1:2632312-2632617(-) | length=101 | sequence_SO=chromosome | SO=protein_coding
0.964895	0.052005	0.92318	0.13056	1.0155	0.83086	1.0169	0.91289	Tb927.11.6330	Tb927.11.6330	>Tb927.11.6330 | organism=Trypanosoma_brucei_TREU927 | product=6-phosphogluconolactonase (6PGL) | location=Tb927_11_v5.1:1778348-1779148(-) | length=266 | sequence_SO=chromosome | SO=protein_coding
0.96491	0.14129	0.88427	0.0338563	0.90821	0.86033	0.82362	1.1062	Tb927.10.6610	Tb927.10.6610	>Tb927.10.6610 | organism=Trypanosoma_brucei_TREU927 | product=chaperone protein DNAj, putative | location=Tb927_10_v5.1:1674154-1674978(+) | length=274 | sequence_SO=chromosome | SO=protein_coding
0.96516	0.10044	0.76022	0.0756887	0.7067	0.81374	1.0656	0.86472	Tb927.3.2950	Tb927.3.2950	>Tb927.3.2950 | organism=Trypanosoma_brucei_TREU927 | product=ribonuclease inhibitor- like protein | location=Tb927_03_v5.1:759965-762244(-) | length=759 | sequence_SO=chromosome | SO=protein_coding
0.96516	0.02514	0.88642	0.0574878	0.84577	0.92707	0.9903	0.94002	Tb927.2.4520	Tb927.2.4520	>Tb927.2.4520 | organism=Trypanosoma_brucei_TREU927 | product=hypothetical protein, conserved | location=Tb927_02_v5.1:800711-804475(-) | length=1254 | sequence_SO=chromosome | SO=protein_coding
0.965215	0.002835	0.98156	0.000523259	0.98119	0.98193	0.96805	0.96238	Tb927.10.1560	Tb927.10.1560	>Tb927.10.1560 | organism=Trypanosoma_brucei_TREU927 | product=hypothetical protein, conserved | location=Tb927_10_v5.1:428456-430939(-) | length=827 | sequence_SO=chromosome | SO=protein_coding
0.96532	0.01426	0.97304	0.025569	0.99112	0.95496	0.97958	0.95106	Tb927.7.4480;Tb11.v5.0261	Tb927.7.4480;Tb11.v5.0261	>Tb927.7.4480 | organism=Trypanosoma_brucei_TREU927 | product=adenosine 5-monophosphoramidase, putative | location=Tb927_07_v5.1:1191513-1191982(-) | length=141 | sequence_SO=chromosome | SO=protein_coding;>Tb11.v5.0261 | organism=Trypanosoma_brucei_TREU9
0.965665	0.016845	0.86719	0.00271529	0.86527	0.86911	0.94882	0.98251	Tb927.11.5680	Tb927.11.5680	>Tb927.11.5680 | organism=Trypanosoma_brucei_TREU927 | product=dynein light chain, putative | location=Tb927_11_v5.1:1603384-1604016(+) | length=210 | sequence_SO=chromosome | SO=protein_coding
0.96569	0.04951	0.89021	0.0475176	0.85661	0.92381	0.91618	1.0152	Tb927.11.1110;Tb11.v5.1011	Tb927.11.1110	>Tb927.11.1110 | organism=Trypanosoma_brucei_TREU927 | product=calpain, putative | location=Tb927_11_v5.1:310409-314971(+) | length=1520 | sequence_SO=chromosome | SO=protein_coding
0.965715	0.006075	0.882615	0.051046	0.84652	0.91871	0.97179	0.95964	Tb927.10.1040;Tb11.v5.0638;Tb927.10.1050	Tb927.10.1040;Tb11.v5.0638;Tb927.10.1050	>Tb927.10.1040 | organism=Trypanosoma_brucei_TREU927 | product=serine carboxypeptidase III precursor, putative,serine carboxypeptidase (CBP1) precursor, putative,serine peptidase, Clan SC, Family S10 (CBP1) | location=Tb927_10_v5.1:280872-282266(-) | lengt
0.96573	0.00567	0.979445	0.0591919	0.93759	1.0213	0.9714	0.96006	Tb927.11.13250	Tb927.11.13250	>Tb927.11.13250 | organism=Trypanosoma_brucei_TREU927 | product=eukaryotic translation initiation factor 2 gamma, putative (eIF-2-gamma) | location=Tb927_11_v5.1:3552393-3553826(-) | length=477 | sequence_SO=chromosome | SO=protein_coding
0.965795	0.049705	0.93793	0.0351715	0.9628	0.91306	1.0155	0.91609	Tb927.4.3160	Tb927.4.3160	>Tb927.4.3160 | organism=Trypanosoma_brucei_TREU927 | product=dihydroxyacetone phosphate acyltransferase, putative (DAT) | location=Tb927_04_v5.1:829475-833480(+) | length=1242 | sequence_SO=chromosome | SO=protein_coding
0.966085	0.080415	0.805945	0.0798394	0.8624	0.74949	1.0465	0.88567	Tb927.3.4970	Tb927.3.4970	>Tb927.3.4970 | organism=Trypanosoma_brucei_TREU927 | product=hypothetical protein, conserved | location=Tb927_03_v5.1:1394942-1398573(+) | length=1063 | sequence_SO=chromosome | SO=protein_coding
0.96624	0.00769	0.807115	0.0072337	0.81223	0.802	0.95855	0.97393	Tb927.4.2070;Tb11.v5.0410;Tb11.v5.0881	Tb927.4.2070	>Tb927.4.2070 | organism=Trypanosoma_brucei_TREU927 | product=antigenic protein, putative | location=Tb927_04_v5.1:518726-532093(-) | length=4455 | sequence_SO=chromosome | SO=protein_coding
0.966425	0.023505	0.901125	0.00956716	0.89436	0.90789	0.94292	0.98993	Tb927.10.8930	Tb927.10.8930	>Tb927.10.8930 | organism=Trypanosoma_brucei_TREU927 | product=paraflagellar rod component, putative (PFC18) | location=Tb927_10_v5.1:2215938-2218070(+) | length=710 | sequence_SO=chromosome | SO=protein_coding
0.966555	0.024495	1.04815	0.0910046	1.1125	0.9838	0.99105	0.94206	Tb927.10.13720	Tb927.10.13720	>Tb927.10.13720 | organism=Trypanosoma_brucei_TREU927 | product=RNA-binding protein, putative (RBP29) | location=Tb927_10_v5.1:3351198-3352331(-) | length=377 | sequence_SO=chromosome | SO=protein_coding
0.966785	0.109015	0.948545	0.0227618	0.96464	0.93245	0.85777	1.0758	Tb927.4.1930	Tb927.4.1930	>Tb927.4.1930 | organism=Trypanosoma_brucei_TREU927 | product=RNA-binding protein, putative (EIF3D) | location=Tb927_04_v5.1:490369-491187(-) | length=272 | sequence_SO=chromosome | SO=protein_coding
0.967005	0.012015	1.025	0.0244659	1.0077	1.0423	0.95499	0.97902	Tb927.3.5090	Tb927.3.5090	>Tb927.3.5090 | organism=Trypanosoma_brucei_TREU927 | product=tryparedoxin, putative | location=Tb927_03_v5.1:1429044-1429640(+) | length=198 | sequence_SO=chromosome | SO=protein_coding
0.96702	0.00155	0.86047	0.000226274	0.86063	0.86031	0.96547	0.96857	Tb927.3.4330;Tb927.3.4320;Tb927.3.4310;Tb927.3.4300;Tb927.3.4290;Tb11.v5.1055;Tb927.11.860	Tb927.3.4330;Tb927.3.4320;Tb927.3.4310;Tb927.3.4300;Tb927.3.4290;Tb11.v5.1055	>Tb927.3.4330 | organism=Trypanosoma_brucei_TREU927 | product=73 kDa paraflagellar rod protein,PFR1 (PFR1) | location=Tb927_03_v5.1:1217443-1219212(-) | length=589 | sequence_SO=chromosome | SO=protein_coding;>Tb927.3.4320 | organism=Trypanosoma_brucei_TRE
0.967055	0.005065	1.01439	0.166898	1.1324	0.89637	0.96199	0.97212	Tb927.11.290	Tb927.11.290	>Tb927.11.290 | organism=Trypanosoma_brucei_TREU927 | product=phosphatase and tensin homologue, putative | location=Tb927_11_v5.1:66699-67481(-) | length=260 | sequence_SO=chromosome | SO=protein_coding
0.967075	0.025065	1.0196	0.00268701	1.0215	1.0177	0.94201	0.99214	Tb927.11.16970	Tb927.11.16970	>Tb927.11.16970 | organism=Trypanosoma_brucei_TREU927 | product=protein phosphatase 4, putative | location=Tb927_11_v5.1:4524496-4525407(-) | length=303 | sequence_SO=chromosome | SO=protein_coding
0.96718	0.00882	0.899035	0.0658104	0.94557	0.8525	0.95836	0.976	Tb927.11.9130	Tb927.11.9130	>Tb927.11.9130 | organism=Trypanosoma_brucei_TREU927 | product=replication factor A, 51kDa subunit, putative | location=Tb927_11_v5.1:2501069-2502485(+) | length=463 | sequence_SO=chromosome | SO=protein_coding
0.967205	0.017055	1.0345	0.0301227	1.0558	1.0132	0.98426	0.95015	Tb927.11.3240	Tb927.11.3240	>Tb927.11.3240 | organism=Trypanosoma_brucei_TREU927 | product=T-complex protein 1, zeta subunit, putative (TCP-1-zeta) | location=Tb927_11_v5.1:925327-926961(+) | length=544 | sequence_SO=chromosome | SO=protein_coding
0.96724	0.04936	0.91126	0.0532876	0.87358	0.94894	0.91788	1.0166	Tb927.11.9890	Tb927.11.9890	>Tb927.11.9890 | organism=Trypanosoma_brucei_TREU927 | product=signal recognition particle receptor alpha subunit, putative | location=Tb927_11_v5.1:2668628-2670376(+) | length=582 | sequence_SO=chromosome | SO=protein_coding
0.96725	0.00157	0.841055	0.0443992	0.87245	0.80966	0.96568	0.96882	Tb927.4.4700	Tb927.4.4700	>Tb927.4.4700 | organism=Trypanosoma_brucei_TREU927 | product=hypothetical protein, conserved | location=Tb927_04_v5.1:1293542-1294351(-) | length=269 | sequence_SO=chromosome | SO=protein_coding
0.967255	0.071345	0.753075	0.0560382	0.7927	0.71345	1.0386	0.89591	Tb927.8.6920	Tb927.8.6920	>Tb927.8.6920 | organism=Trypanosoma_brucei_TREU927 | product=hypothetical protein, conserved | location=Tb927_08_v5.1:1993929-1994805(-) | length=264 | sequence_SO=chromosome | SO=protein_coding
0.96726	0.0268	1.02443	0.0937199	1.0907	0.95816	0.94046	0.99406	Tb927.2.4870	Tb927.2.4870	>Tb927.2.4870 | organism=Trypanosoma_brucei_TREU927 | product=kinetoplastid-specific dual specificity phosphatase, putative | location=Tb927_02_v5.1:862651-863559(-) | length=302 | sequence_SO=chromosome | SO=protein_coding
0.96736	0.01936	1.0078	0.0039598	1.005	1.0106	0.948	0.98672	Tb927.10.4180	Tb927.10.4180	>Tb927.10.4180 | organism=Trypanosoma_brucei_TREU927 | product=TFIIF-stimulated CTD phosphatase, putative | location=Tb927_10_v5.1:1098448-1099191(-) | length=247 | sequence_SO=chromosome | SO=protein_coding
0.96739	0.00984	0.856995	0.0570989	0.81662	0.89737	0.97723	0.95755	Tb927.9.7550	Tb927.9.7550	>Tb927.9.7550 | organism=Trypanosoma_brucei_TREU927 | product=adenylosuccinate lyase, putative (ASL) | location=Tb927_09_v5.1:1242089-1243504(-) | length=471 | sequence_SO=chromosome | SO=protein_coding
0.9675	0.0185	0.88103	0.117125	0.96385	0.79821	0.986	0.949	Tb927.7.1920	Tb927.7.1920	>Tb927.7.1920 | organism=Trypanosoma_brucei_TREU927 | product=paraflagellar rod component, putative (PFC5) | location=Tb927_07_v5.1:458754-460385(+) | length=543 | sequence_SO=chromosome | SO=protein_coding
0.96755	0.02617	1.04305	0.0180312	1.0303	1.0558	0.94138	0.99372	Tb927.11.5840	Tb927.11.5840	>Tb927.11.5840 | organism=Trypanosoma_brucei_TREU927 | product=Protein translation factor SUI1 homolog, putative | location=Tb927_11_v5.1:1654928-1655257(+) | length=109 | sequence_SO=chromosome | SO=protein_coding
0.967555	0.006355	0.928395	0.0200606	0.91421	0.94258	0.97391	0.9612	Tb927.4.360	Tb927.4.360	>Tb927.4.360 | organism=Trypanosoma_brucei_TREU927 | product=1,2-Dihydroxy-3-keto-5-methylthiopentene dioxygenase, putative | location=Tb927_04_v5.1:108010-109575(-) | length=280 | sequence_SO=chromosome | SO=protein_coding
0.967585	0.032345	0.90867	0.0223163	0.92445	0.89289	0.93524	0.99993	Tb927.11.8260	Tb927.11.8260	>Tb927.11.8260 | organism=Trypanosoma_brucei_TREU927 | product=carbonic anhydrase-like protein | location=Tb927_11_v5.1:2321078-2322346(+) | length=422 | sequence_SO=chromosome | SO=protein_coding
0.967595	0.011775	1.08255	0.0488611	1.048	1.1171	0.97937	0.95582	Tb927.7.7530	Tb927.7.7530	>Tb927.7.7530 | organism=Trypanosoma_brucei_TREU927 | product=receptor-type adenylate cyclase GRESAG 4, putative | location=Tb927_07_v5.1:2186641-2191514(+) | length=1243 | sequence_SO=chromosome | SO=protein_coding
0.967705	0.012005	1.1542	0.0842871	1.2138	1.0946	0.97971	0.9557	Tb927.11.12500	Tb927.11.12500	>Tb927.11.12500 | organism=Trypanosoma_brucei_TREU927 | product=hypothetical protein, conserved | location=Tb927_11_v5.1:3352205-3353260(+) | length=351 | sequence_SO=chromosome | SO=protein_coding
0.967775	0.008925	1.06865	0.0348604	1.0933	1.044	0.95885	0.9767	Tb927.6.4500	Tb927.6.4500	>Tb927.6.4500 | organism=Trypanosoma_brucei_TREU927 | product=hypothetical protein, conserved | location=Tb927_06_v5.1:1262686-1263297(-) | length=203 | sequence_SO=chromosome | SO=protein_coding
0.96781	0.00696	0.94052	0.00803273	0.9462	0.93484	0.96085	0.97477	Tb927.11.10690	Tb927.11.10690	>Tb927.11.10690 | organism=Trypanosoma_brucei_TREU927 | product=hypothetical protein, conserved | location=Tb927_11_v5.1:2862376-2863602(+) | length=408 | sequence_SO=chromosome | SO=protein_coding
0.96796	0.05084	0.921415	0.0923552	0.98672	0.85611	1.0188	0.91712	Tb927.11.8270	Tb927.11.8270	>Tb927.11.8270 | organism=Trypanosoma_brucei_TREU927 | product=hypothetical protein, conserved | location=Tb927_11_v5.1:2322756-2325047(+) | length=763 | sequence_SO=chromosome | SO=protein_coding
0.96811	0.00163	0.984365	0.004278	0.98134	0.98739	0.96648	0.96974	Tb927.7.4520;Tb11.v5.0265	Tb927.7.4520;Tb11.v5.0265	>Tb927.7.4520 | organism=Trypanosoma_brucei_TREU927 | product=hypothetical protein, conserved | location=Tb927_07_v5.1:1203703-1204308(-) | length=201 | sequence_SO=chromosome | SO=protein_coding;>Tb11.v5.0265 | organism=Trypanosoma_brucei_TREU927 | produc
0.96824	0.00173	0.94355	0.00861256	0.93746	0.94964	0.96651	0.96997	Tb927.1.2390;Tb927.1.2370;Tb927.1.2350;Tb927.1.2330;Tb11.v5.0469;Tb927.1.2410	Tb927.1.2390;Tb927.1.2370;Tb927.1.2350;Tb927.1.2330;Tb11.v5.0469;Tb927.1.2410	>Tb927.1.2390 | organism=Trypanosoma_brucei_TREU927 | product=beta tubulin | location=Tb927_01_v5.1:581408-582736(+) | length=442 | sequence_SO=chromosome | SO=protein_coding;>Tb927.1.2370 | organism=Trypanosoma_brucei_TREU927 | product=beta tubulin | loca
0.968315	0.034185	0.90951	0.0178049	0.9221	0.89692	1.0025	0.93413	Tb927.9.4190	Tb927.9.4190	>Tb927.9.4190 | organism=Trypanosoma_brucei_TREU927 | product=fatty acyl CoA syntetase 1 (ACS1) | location=Tb927_09_v5.1:790886-792982(+) | length=698 | sequence_SO=chromosome | SO=protein_coding
0.968485	0.023685	0.891735	0.0172039	0.9039	0.87957	0.9448	0.99217	Tb927.11.2270	Tb927.11.2270	>Tb927.11.2270 | organism=Trypanosoma_brucei_TREU927 | product=dynein intermediate chain IC140 (IDA7), putative | location=Tb927_11_v5.1:644653-647082(+) | length=809 | sequence_SO=chromosome | SO=protein_coding
0.968535	0.019345	1.046	0.0377595	1.0727	1.0193	0.98788	0.94919	Tb927.8.3150	Tb927.8.3150	>Tb927.8.3150 | organism=Trypanosoma_brucei_TREU927 | product=T-complex protein 1, gamma subunit, putative (TCP-1-gamma) | location=Tb927_08_v5.1:937585-939276(+) | length=556 | sequence_SO=chromosome | SO=protein_coding
0.968595	0.004645	0.98297	0.00390323	0.98573	0.98021	0.96395	0.97324	Tb927.5.2940	Tb927.5.2940	>Tb927.5.2940 | organism=Trypanosoma_brucei_TREU927 | product=stress-induced protein sti1, putative | location=Tb927_05_v5.1:984246-985898(+) | length=550 | sequence_SO=chromosome | SO=protein_coding
0.96864	0.00787	0.98204	0.00325269	0.97974	0.98434	0.96077	0.97651	Tb927.9.3990;Tb927.9.3920	Tb927.9.3990;Tb927.9.3920	>Tb927.9.3990 | organism=Trypanosoma_brucei_TREU927 | product=ribosomal protein S7, putative | location=Tb927_09_v5.1:771263-771871(+) | length=202 | sequence_SO=chromosome | SO=protein_coding;>Tb927.9.3920 | organism=Trypanosoma_brucei_TREU927 | product=r
0.96901	0.03829	1.0191	0.0254558	1.0011	1.0371	0.93072	1.0073	Tb927.4.2940;Tb11.v5.0972	Tb927.4.2940;Tb11.v5.0972	>Tb927.4.2940 | organism=Trypanosoma_brucei_TREU927 | product=hypothetical protein, conserved | location=Tb927_04_v5.1:781173-782159(+) | length=328 | sequence_SO=chromosome | SO=protein_coding;>Tb11.v5.0972 | organism=Trypanosoma_brucei_TREU927 | product=
0.9693	0.01839	0.97955	0.0942573	0.9129	1.0462	0.95091	0.98769	Tb927.11.3100	Tb927.11.3100	>Tb927.11.3100 | organism=Trypanosoma_brucei_TREU927 | product=hypothetical protein, conserved | location=Tb927_11_v5.1:884497-885585(-) | length=362 | sequence_SO=chromosome | SO=protein_coding
0.96931	0.02109	0.89249	0.00533158	0.89626	0.88872	0.9904	0.94822	Tb927.5.4480;Tb05.5K5.130	Tb927.5.4480;Tb05.5K5.130	>Tb927.5.4480 | organism=Trypanosoma_brucei_TREU927 | product=paraflagellar rod component par4, putative | location=Tb927_05_v5.1:1380402-1382169(-) | length=579 | sequence_SO=chromosome | SO=protein_coding;>Tb05.5K5.130 | organism=Trypanosoma_brucei_TREU9
0.969345	0.022205	1.0656	0.0578413	1.0247	1.1065	0.99155	0.94714	Tb927.3.3190	Tb927.3.3190	>Tb927.3.3190 | organism=Trypanosoma_brucei_TREU927 | product=serine/threonine-protein kinase, putative,protein kinase, putative | location=Tb927_03_v5.1:822399-824307(-) | length=503 | sequence_SO=chromosome | SO=protein_coding
0.969385	0.006115	NaN	NaN	1.7066	NaN	0.9755	0.96327	Tb927.4.860	Tb927.4.860	>Tb927.4.860 | organism=Trypanosoma_brucei_TREU927 | product=hypothetical protein, conserved | location=Tb927_04_v5.1:236289-237191(-) | length=300 | sequence_SO=chromosome | SO=protein_coding
0.96952	0.01227	0.86692	4.24264e-05	0.86695	0.86689	0.98179	0.95725	Tb927.10.2240	Tb927.10.2240	>Tb927.10.2240 | organism=Trypanosoma_brucei_TREU927 | product=hypothetical protein, conserved | location=Tb927_10_v5.1:578334-580100(+) | length=588 | sequence_SO=chromosome | SO=protein_coding
0.9698	0.0521	NaN	NaN	0.90833	NaN	0.9177	1.0219	Tb927.7.760	Tb927.7.760	>Tb927.7.760 | organism=Trypanosoma_brucei_TREU927 | product=hypothetical protein, conserved | location=Tb927_07_v5.1:172320-174029(-) | length=569 | sequence_SO=chromosome | SO=protein_coding
0.969805	0.023745	0.805855	0.143592	0.70432	0.90739	0.99355	0.94606	Tb927.10.8780	Tb927.10.8780	>Tb927.10.8780 | organism=Trypanosoma_brucei_TREU927 | product=hypothetical protein, conserved | location=Tb927_10_v5.1:2165297-2171806(+) | length=2169 | sequence_SO=chromosome | SO=protein_coding
0.96983	0.08557	0.72376	0.042384	0.75373	0.69379	0.88426	1.0554	Tb927.10.15000	Tb927.10.15000	>Tb927.10.15000 | organism=Trypanosoma_brucei_TREU927 | product=hypothetical protein, conserved | location=Tb927_10_v5.1:3666262-3667530(+) | length=422 | sequence_SO=chromosome | SO=protein_coding
0.969935	0.002675	0.96428	0.00560029	0.96032	0.96824	0.96726	0.97261	Tb927.10.5140	Tb927.10.5140	>Tb927.10.5140 | organism=Trypanosoma_brucei_TREU927 | product=protein kinase, putative,mitogen-activated protein kinase 2, putative | location=Tb927_10_v5.1:1261399-1262727(+) | length=442 | sequence_SO=chromosome | SO=protein_coding
0.97046	0.02188	0.898335	0.102622	0.9709	0.82577	0.99234	0.94858	Tb927.11.4920	Tb927.11.4920	>Tb927.11.4920 | organism=Trypanosoma_brucei_TREU927 | product=hypothetical protein, conserved | location=Tb927_11_v5.1:1405656-1406474(+) | length=272 | sequence_SO=chromosome | SO=protein_coding
0.970475	0.011295	0.999865	0.0477085	0.96613	1.0336	0.98177	0.95918	Tb927.5.1140	Tb927.5.1140	>Tb927.5.1140 | organism=Trypanosoma_brucei_TREU927 | product=choline/ethanolamine kinase (C/EK1) | location=Tb927_05_v5.1:445125-447101(+) | length=658 | sequence_SO=chromosome | SO=protein_coding
0.970475	0.003355	1.0557	0.0199404	1.0698	1.0416	0.96712	0.97383	Tb927.10.3280	Tb927.10.3280	>Tb927.10.3280 | organism=Trypanosoma_brucei_TREU927 | product=60S ribosomal proteins L38, putative | location=Tb927_10_v5.1:847444-847692(+) | length=82 | sequence_SO=chromosome | SO=protein_coding
0.970535	0.007665	0.9141	0.014821	0.92458	0.90362	0.96287	0.9782	Tb927.1.4310	Tb927.1.4310	>Tb927.1.4310 | organism=Trypanosoma_brucei_TREU927 | product=hypothetical protein, conserved | location=Tb927_01_v5.1:890927-895843(+) | length=1638 | sequence_SO=chromosome | SO=protein_coding
0.970605	0.020485	1.09855	0.12735	1.0085	1.1886	0.99109	0.95012	Tb927.10.2620	Tb927.10.2620	>Tb927.10.2620 | organism=Trypanosoma_brucei_TREU927 | product=hypothetical protein, conserved | location=Tb927_10_v5.1:678065-678643(+) | length=192 | sequence_SO=chromosome | SO=protein_coding
0.97065	0.06155	1.0164	0.0178191	1.0038	1.029	1.0322	0.9091	Tb927.10.9800	Tb927.10.9800	>Tb927.10.9800 | organism=Trypanosoma_brucei_TREU927 | product=60S ribosomal protein L22 | location=Tb927_10_v5.1:2426896-2427288(+) | length=130 | sequence_SO=chromosome | SO=protein_coding
0.970785	0.059415	0.95886	0.0150897	0.96953	0.94819	0.91137	1.0302	Tb927.6.2210	Tb927.6.2210	>Tb927.6.2210 | organism=Trypanosoma_brucei_TREU927 | product=hypothetical protein, conserved | location=Tb927_06_v5.1:699807-703193(+) | length=1128 | sequence_SO=chromosome | SO=protein_coding
0.97079	0.05301	0.894915	0.147198	0.999	0.79083	1.0238	0.91778	Tb927.10.6220	Tb927.10.6220	>Tb927.10.6220 | organism=Trypanosoma_brucei_TREU927 | product=5-3 exoribonuclease 2, putative (XRND) | location=Tb927_10_v5.1:1575991-1578396(-) | length=801 | sequence_SO=chromosome | SO=protein_coding
0.970815	0.016945	NaN	NaN	0.96143	NaN	0.95387	0.98776	Tb927.11.6920	Tb927.11.6920	>Tb927.11.6920 | organism=Trypanosoma_brucei_TREU927 | product=hypothetical protein, conserved | location=Tb927_11_v5.1:1951232-1956229(-) | length=1665 | sequence_SO=chromosome | SO=protein_coding
0.97086	0.06304	0.707435	0.00637103	0.71194	0.70293	0.90782	1.0339	Tb927.11.6050	Tb927.11.6050	>Tb927.11.6050 | organism=Trypanosoma_brucei_TREU927 | product=hypothetical protein, conserved | location=Tb927_11_v5.1:1708041-1713164(-) | length=1707 | sequence_SO=chromosome | SO=protein_coding
0.970955	0.006825	0.9898	0.0195161	1.0036	0.976	0.97778	0.96413	Tb927.10.8430	Tb927.10.8430	>Tb927.10.8430 | organism=Trypanosoma_brucei_TREU927 | product=40S ribosomal protein S12, putative | location=Tb927_10_v5.1:2092016-2092444(+) | length=142 | sequence_SO=chromosome | SO=protein_coding
0.97104	0.00596	0.989535	0.0157897	0.97837	1.0007	0.977	0.96508	Tb927.10.5030;Tb927.7.3680	Tb927.10.5030;Tb927.7.3680	>Tb927.10.5030 | organism=Trypanosoma_brucei_TREU927 | product=ubiquitin/ribosomal protein S27a, putative | location=Tb927_10_v5.1:1246866-1247321(+) | length=151 | sequence_SO=chromosome | SO=protein_coding;>Tb927.7.3680 | organism=Trypanosoma_brucei_TREU
0.97109	0.03141	1.0427	0	1.0427	1.0427	1.0025	0.93968	Tb927.11.8380	Tb927.11.8380	>Tb927.11.8380 | organism=Trypanosoma_brucei_TREU927 | product=NADPH--cytochrome p450 reductase, putative (CPR) | location=Tb927_11_v5.1:2348833-2350740(+) | length=635 | sequence_SO=chromosome | SO=protein_coding
0.97123	0.0125	NaN	NaN	1.127	NaN	0.98373	0.95873	Tb927.10.1230	Tb927.10.1230	>Tb927.10.1230 | organism=Trypanosoma_brucei_TREU927 | product=hypothetical protein, conserved | location=Tb927_10_v5.1:333466-334494(-) | length=342 | sequence_SO=chromosome | SO=protein_coding
0.97128	0.00749	0.88637	0.042285	0.91627	0.85647	0.96379	0.97877	Tb927.2.1810	Tb927.2.1810	>Tb927.2.1810 | organism=Trypanosoma_brucei_TREU927 | product=transcription silencer (ISWI) | location=Tb927_02_v5.1:335476-338958(+) | length=1160 | sequence_SO=chromosome | SO=protein_coding
0.97158	0.02409	0.78783	0.0488611	0.82238	0.75328	0.94749	0.99567	Tb927.6.620	Tb927.6.620	>Tb927.6.620 | organism=Trypanosoma_brucei_TREU927 | product=hypothetical protein, conserved | location=Tb927_06_v5.1:250957-259143(-) | length=2728 | sequence_SO=chromosome | SO=protein_coding
0.971705	0.032395	1.2512	0.062084	1.2951	1.2073	0.93931	1.0041	Tb927.3.3900	Tb927.3.3900	>Tb927.3.3900 | organism=Trypanosoma_brucei_TREU927 | product=carnitine O-palmitoyltransferase II, putative (CPT II) | location=Tb927_03_v5.1:1084019-1085884(+) | length=621 | sequence_SO=chromosome | SO=protein_coding
0.971895	0.002615	0.892055	0.0136684	0.90172	0.88239	0.96928	0.97451	Tb927.10.3260;Tb11.v5.0825	Tb927.10.3260	>Tb927.10.3260 | organism=Trypanosoma_brucei_TREU927 | product=Long-chain-fatty-acid--CoA ligase 5 (EC 6.2.1.3) (Long-chain acyl-CoA synthetase 5) (LACS 5), putative | location=Tb927_10_v5.1:841483-843594(+) | length=703 | sequence_SO=chromosome | SO=prote
0.971985	0.024445	0.67808	0.0746705	0.73088	0.62528	0.94754	0.99643	Tb927.9.1980	Tb927.9.1980	>Tb927.9.1980 | organism=Trypanosoma_brucei_TREU927 | product=hypothetical protein, conserved | location=Tb927_09_v5.1:448498-450612(-) | length=704 | sequence_SO=chromosome | SO=protein_coding
0.972045	0.001815	0.908785	0.00532451	0.91255	0.90502	0.97386	0.97023	Tb927.11.8970	Tb927.11.8970	>Tb927.11.8970 | organism=Trypanosoma_brucei_TREU927 | product=ribose 5-phosphate isomerase, putative | location=Tb927_11_v5.1:2461686-2462708(+) | length=155 | sequence_SO=chromosome | SO=protein_coding
0.97206	0.02884	0.893375	0.0330855	0.91677	0.86998	1.0009	0.94322	Tb927.11.7740	Tb927.11.7740	>Tb927.11.7740 | organism=Trypanosoma_brucei_TREU927 | product=dynein light chain, putative | location=Tb927_11_v5.1:2193398-2193745(-) | length=115 | sequence_SO=chromosome | SO=protein_coding
0.9723	0.00408	0.98322	0.00527502	0.98695	0.97949	0.96822	0.97638	Tb927.10.5370;Tb927.10.5360	Tb927.10.5370;Tb927.10.5360	>Tb927.10.5370 | organism=Trypanosoma_brucei_TREU927 | product=40S ribosomal protein S10, putative | location=Tb927_10_v5.1:1349780-1350298(+) | length=172 | sequence_SO=chromosome | SO=protein_coding;>Tb927.10.5360 | organism=Trypanosoma_brucei_TREU927 |
0.97236	0.00369	0.897165	0.0261983	0.87864	0.91569	0.97605	0.96867	Tb927.1.700	Tb927.1.700	>Tb927.1.700 | organism=Trypanosoma_brucei_TREU927 | product=phosphoglycerate kinase (PGKC) | location=Tb927_01_v5.1:231788-233110(-) | length=440 | sequence_SO=chromosome | SO=protein_coding
0.97254	0.00804	1.00618	0.0250669	1.0239	0.98845	0.98058	0.9645	Tb927.4.2530	Tb927.4.2530	>Tb927.4.2530 | organism=Trypanosoma_brucei_TREU927 | product=hypothetical protein, conserved | location=Tb927_04_v5.1:667668-668334(+) | length=158 | sequence_SO=chromosome | SO=protein_coding
0.97261	0.00885	0.98261	0.00814587	0.97685	0.98837	0.96376	0.98146	Tb927.10.7930	Tb927.10.7930	>Tb927.10.7930 | organism=Trypanosoma_brucei_TREU927 | product=2,3-bisphosphoglycerate-independent phosphoglycerate mutase (PGAM) | location=Tb927_10_v5.1:1980455-1982110(-) | length=551 | sequence_SO=chromosome | SO=protein_coding
0.97263	0.01871	0.966465	0.00334462	0.9641	0.96883	0.95392	0.99134	Tb927.5.4460;Tb05.5K5.110;Tb11.v5.0866	Tb927.5.4460;Tb05.5K5.110;Tb11.v5.0866	>Tb927.5.4460 | organism=Trypanosoma_brucei_TREU927 | product=major vault protein, putative (MVP) | location=Tb927_05_v5.1:1374493-1377380(-) | length=838 | sequence_SO=chromosome | SO=protein_coding;>Tb05.5K5.110 | organism=Trypanosoma_brucei_TREU927 | pr
0.972955	0.068945	0.875095	0.0157756	0.86394	0.88625	1.0419	0.90401	Tb927.5.1120	Tb927.5.1120	>Tb927.5.1120 | organism=Trypanosoma_brucei_TREU927 | product=hypothetical protein, conserved | location=Tb927_05_v5.1:422509-440697(+) | length=6062 | sequence_SO=chromosome | SO=protein_coding
0.972965	0.028935	1.0584	0.0111723	1.0663	1.0505	0.94403	1.0019	Tb927.10.2810	Tb927.10.2810	>Tb927.10.2810 | organism=Trypanosoma_brucei_TREU927 | product=hypothetical protein, conserved | location=Tb927_10_v5.1:721079-722095(+) | length=338 | sequence_SO=chromosome | SO=protein_coding
0.973085	0.017825	0.790755	0.0395626	0.81873	0.76278	0.95526	0.99091	Tb927.6.4710	Tb927.6.4710	>Tb927.6.4710 | organism=Trypanosoma_brucei_TREU927 | product=calmodulin, putative | location=Tb927_06_v5.1:1310631-1312652(+) | length=673 | sequence_SO=chromosome | SO=protein_coding
0.973085	0.001925	1.0648	0.0337997	1.0887	1.0409	0.97501	0.97116	Tb927.10.7090	Tb927.10.7090	>Tb927.10.7090 | organism=Trypanosoma_brucei_TREU927 | product=alternative oxidase (AOX) | location=Tb927_10_v5.1:1783506-1784495(+) | length=329 | sequence_SO=chromosome | SO=protein_coding
0.973195	0.005925	1.00815	0.046464	0.97529	1.041	0.97912	0.96727	Tb927.10.7420	Tb927.10.7420	>Tb927.10.7420 | organism=Trypanosoma_brucei_TREU927 | product=bromodomain factor 2 protein, putative | location=Tb927_10_v5.1:1871624-1872298(-) | length=224 | sequence_SO=chromosome | SO=protein_coding
0.97321	0.03049	NaN	NaN	NaN	NaN	0.94272	1.0037	Tb927.2.400	Tb927.2.400	>Tb927.2.400 | organism=Trypanosoma_brucei_TREU927 | product=retrotransposon hot spot protein 2 (RHS2), putative | location=Tb927_02_v5.1:66766-69135(-) | length=789 | sequence_SO=chromosome | SO=protein_coding
0.973325	0.042175	0.96262	0.0236739	0.94588	0.97936	1.0155	0.93115	Tb927.11.810	Tb927.11.810	>Tb927.11.810 | organism=Trypanosoma_brucei_TREU927 | product=hypothetical protein, conserved | location=Tb927_11_v5.1:205093-207483(+) | length=796 | sequence_SO=chromosome | SO=protein_coding
0.97336	0.03524	1.0645	0.0366281	1.0904	1.0386	0.93812	1.0086	Tb927.10.12590	Tb927.10.12590	>Tb927.10.12590 | organism=Trypanosoma_brucei_TREU927 | product=hypothetical protein, conserved | location=Tb927_10_v5.1:3050413-3053214(-) | length=933 | sequence_SO=chromosome | SO=protein_coding
0.97349	0.00468	1.1252	0.0578413	1.1661	1.0843	0.97817	0.96881	Tb927.4.1540	Tb927.4.1540	>Tb927.4.1540 | organism=Trypanosoma_brucei_TREU927 | product=hypothetical protein, conserved | location=Tb927_04_v5.1:397389-398915(-) | length=508 | sequence_SO=chromosome | SO=protein_coding
0.973505	0.007175	1.00395	0.00318198	1.0017	1.0062	0.96633	0.98068	Tb927.11.11370;Tb927.11.11360	Tb927.11.11370;Tb927.11.11360	>Tb927.11.11370 | organism=Trypanosoma_brucei_TREU927 | product=receptor for activated C kinase 1 (RACK1) | location=Tb927_11_v5.1:3037315-3038271(+) | length=318 | sequence_SO=chromosome | SO=protein_coding;>Tb927.11.11360 | organism=Trypanosoma_brucei_TR
0.973525	0.010955	0.96967	0.0367696	0.99567	0.94367	0.96257	0.98448	Tb927.11.2070	Tb927.11.2070	>Tb927.11.2070 | organism=Trypanosoma_brucei_TREU927 | product=hypothetical protein, conserved | location=Tb927_11_v5.1:594007-594411(+) | length=134 | sequence_SO=chromosome | SO=protein_coding
0.973665	0.031635	1.10565	0.0846407	1.0458	1.1655	0.94203	1.0053	Tb927.10.7740	Tb927.10.7740	>Tb927.10.7740 | organism=Trypanosoma_brucei_TREU927 | product=protein transport protein SEC23 (SEC23.2) | location=Tb927_10_v5.1:1944430-1946664(-) | length=744 | sequence_SO=chromosome | SO=protein_coding
0.97378	0.03872	1.06755	0.01492	1.0781	1.057	0.93506	1.0125	Tb927.2.5850	Tb927.2.5850	>Tb927.2.5850 | organism=Trypanosoma_brucei_TREU927 | product=small nuclear ribonucleoprotein SmD2 (Sm-D2) | location=Tb927_02_v5.1:1058716-1059083(+) | length=111 | sequence_SO=chromosome | SO=protein_coding
0.973975	0.002275	1.0558	0.00452548	1.059	1.0526	0.9717	0.97625	Tb927.10.16100;Tb11.v5.0411	Tb927.10.16100;Tb11.v5.0411	>Tb927.10.16100 | organism=Trypanosoma_brucei_TREU927 | product=FK506-binding protein (FKBP)-type peptidyl-prolyl isomerase, putative | location=Tb927_10_v5.1:3959421-3960698(+) | length=425 | sequence_SO=chromosome | SO=protein_coding;>Tb11.v5.0411 | orga
0.974055	0.025945	0.99555	0.0751655	1.0487	0.9424	1	0.94811	Tb927.11.5180	Tb927.11.5180	>Tb927.11.5180 | organism=Trypanosoma_brucei_TREU927 | product=hypothetical protein, conserved | location=Tb927_11_v5.1:1477270-1478022(+) | length=250 | sequence_SO=chromosome | SO=protein_coding
0.974165	0.012475	1.00218	0.0054023	1.006	0.99836	0.96169	0.98664	Tb927.11.9530	Tb927.11.9530	>Tb927.11.9530 | organism=Trypanosoma_brucei_TREU927 | product=14-3-3-I protein | location=Tb927_11_v5.1:2600057-2600885(-) | length=262 | sequence_SO=chromosome | SO=protein_coding
0.97438	0.00629	1.0472	0.0132936	1.0378	1.0566	0.96809	0.98067	Tb927.9.9780	Tb927.9.9780	>Tb927.9.9780 | organism=Trypanosoma_brucei_TREU927 | product=peptidyl-prolyl cis-trans isomerase (cyclophilin- 40), putative,cyclophilin-40, putative | location=Tb927_09_v5.1:1555463-1556557(-) | length=354 | sequence_SO=chromosome | SO=protein_coding
0.974465	0.007305	1.01005	0.00233345	1.0117	1.0084	0.98177	0.96716	Tb927.8.6160;Tb927.8.6150	Tb927.8.6160;Tb927.8.6150	>Tb927.8.6160 | organism=Trypanosoma_brucei_TREU927 | product=40S ribosomal protein S8, putative | location=Tb927_08_v5.1:1796603-1797265(+) | length=220 | sequence_SO=chromosome | SO=protein_coding;>Tb927.8.6150 | organism=Trypanosoma_brucei_TREU927 | pro
0.974525	0.012285	0.866015	0.00378302	0.86334	0.86869	0.96224	0.98681	Tb927.6.3150	Tb927.6.3150	>Tb927.6.3150 | organism=Trypanosoma_brucei_TREU927 | product=Hydin | location=Tb927_06_v5.1:927480-941045(+) | length=4521 | sequence_SO=chromosome | SO=protein_coding
0.974565	0.007835	1.00481	0.0294015	0.98402	1.0256	0.96673	0.9824	Tb927.11.10060	Tb927.11.10060	>Tb927.11.10060 | organism=Trypanosoma_brucei_TREU927 | product=Biotin--acetyl-CoA-carboxylase ligase, putative,biotin--protein ligase, putative | location=Tb927_11_v5.1:2700773-2701530(+) | length=247 | sequence_SO=chromosome | SO=protein_coding
0.974615	0.016885	1.11805	0.049851	1.0828	1.1533	0.95773	0.9915	Tb927.5.3830	Tb927.5.3830	>Tb927.5.3830 | organism=Trypanosoma_brucei_TREU927 | product=dihydroorotate oxidase | location=Tb927_05_v5.1:1250559-1251500(+) | length=313 | sequence_SO=chromosome | SO=protein_coding
0.974645	0.054255	0.88667	0.111963	0.8075	0.96584	1.0289	0.92039	Tb927.11.13670	Tb927.11.13670	>Tb927.11.13670 | organism=Trypanosoma_brucei_TREU927 | product=hypothetical protein, conserved | location=Tb927_11_v5.1:3640046-3644920(-) | length=1624 | sequence_SO=chromosome | SO=protein_coding
0.974815	0.035785	0.890845	0.02617	0.87234	0.90935	0.93903	1.0106	Tb927.1.2670	Tb927.1.2670	>Tb927.1.2670 | organism=Trypanosoma_brucei_TREU927 | product=flagellar protein PF16 | location=Tb927_01_v5.1:618929-620470(+) | length=513 | sequence_SO=chromosome | SO=protein_coding
0.97485	0.00224	0.90434	0.00436992	0.90743	0.90125	0.97261	0.97709	Tb927.8.3530	Tb927.8.3530	>Tb927.8.3530 | organism=Trypanosoma_brucei_TREU927 | product=glycerol-3-phosphate dehydrogenase [NAD ], glycosomal | location=Tb927_08_v5.1:1057304-1058368(-) | length=354 | sequence_SO=chromosome | SO=protein_coding
0.97492	0.05218	0.87037	0.0618577	0.91411	0.82663	0.92274	1.0271	Tb927.10.5630	Tb927.10.5630	>Tb927.10.5630 | organism=Trypanosoma_brucei_TREU927 | product=hypothetical protein, conserved | location=Tb927_10_v5.1:1406244-1406801(+) | length=185 | sequence_SO=chromosome | SO=protein_coding
0.97495	0.00426	0.99202	0.00104652	0.99128	0.99276	0.97069	0.97921	Tb927.4.1860	Tb927.4.1860	>Tb927.4.1860 | organism=Trypanosoma_brucei_TREU927 | product=ribosomal protein S19, putative | location=Tb927_04_v5.1:464771-465274(-) | length=167 | sequence_SO=chromosome | SO=protein_coding
0.975165	0.027035	1.0366	0.00311127	1.0344	1.0388	0.94813	1.0022	Tb927.11.2130	Tb927.11.2130	>Tb927.11.2130 | organism=Trypanosoma_brucei_TREU927 | product=proteasome regulatory non-ATP-ase subunit 3 (RPN3) | location=Tb927_11_v5.1:605650-606813(+) | length=334 | sequence_SO=chromosome | SO=protein_coding
0.97527	0.00974	0.900315	0.00647003	0.89574	0.90489	0.96553	0.98501	Tb927.7.5160	Tb927.7.5160	>Tb927.7.5160 | organism=Trypanosoma_brucei_TREU927 | product=deoxyuridine triphosphatase, putative,dUTP diphosphatase | location=Tb927_07_v5.1:1361423-1362286(+) | length=287 | sequence_SO=chromosome | SO=protein_coding
0.97534	0.03936	0.906135	0.0317279	0.92857	0.8837	0.93598	1.0147	Tb927.2.2160	Tb927.2.2160	>Tb927.2.2160 | organism=Trypanosoma_brucei_TREU927 | product=paraflagellar rod component, putative (PFC11) | location=Tb927_02_v5.1:411120-412109(-) | length=329 | sequence_SO=chromosome | SO=protein_coding
0.97534	0.00362	1.01925	0.00275772	1.0173	1.0212	0.97896	0.97172	Tb927.11.14020;Tb927.11.14000	Tb927.11.14020;Tb927.11.14000	>Tb927.11.14020 | organism=Trypanosoma_brucei_TREU927 | product=RNA-binding protein (NRBD2) | location=Tb927_11_v5.1:3711538-3712377(+) | length=279 | sequence_SO=chromosome | SO=protein_coding;>Tb927.11.14000 | organism=Trypanosoma_brucei_TREU927 | produc
0.97538	0.01472	0.93063	0.00656195	0.93527	0.92599	0.96066	0.9901	Tb927.5.2410	Tb927.5.2410	>Tb927.5.2410 | organism=Trypanosoma_brucei_TREU927 | product=kinesin, putative | location=Tb927_05_v5.1:825029-829048(+) | length=1339 | sequence_SO=chromosome | SO=protein_coding
0.97548	0.01112	0.9104	0.0520148	0.87362	0.94718	0.9866	0.96436	Tb927.10.14500	Tb927.10.14500	>Tb927.10.14500 | organism=Trypanosoma_brucei_TREU927 | product=hypothetical protein, conserved | location=Tb927_10_v5.1:3544230-3545243(-) | length=337 | sequence_SO=chromosome | SO=protein_coding
0.975535	0.014205	0.605365	0.326648	0.37439	0.83634	0.96133	0.98974	Tb927.2.3020	Tb927.2.3020	>Tb927.2.3020 | organism=Trypanosoma_brucei_TREU927 | product=hypothetical protein, conserved | location=Tb927_02_v5.1:571241-574339(+) | length=1032 | sequence_SO=chromosome | SO=protein_coding
0.97571	0.02151	0.81715	0.139611	0.91587	0.71843	0.9542	0.99722	Tb927.10.12630	Tb927.10.12630	>Tb927.10.12630 | organism=Trypanosoma_brucei_TREU927 | product=hypothetical protein, conserved | location=Tb927_10_v5.1:3061419-3062075(-) | length=218 | sequence_SO=chromosome | SO=protein_coding
0.97594	0.00732	0.89662	0.00910753	0.89018	0.90306	0.96862	0.98326	Tb927.11.17000;Tb11.v5.0404	Tb927.11.17000;Tb11.v5.0404	>Tb927.11.17000 | organism=Trypanosoma_brucei_TREU927 | product=leucine-rich repeat protein (LRRP), putative | location=Tb927_11_v5.1:4531475-4535811(-) | length=999 | sequence_SO=chromosome | SO=protein_coding;>Tb11.v5.0404 | organism=Trypanosoma_brucei_T
0.975995	0.004005	0.931585	0.0219839	0.94713	0.91604	0.98	0.97199	Tb927.10.14160	Tb927.10.14160	>Tb927.10.14160 | organism=Trypanosoma_brucei_TREU927 | product=aquaporin 3, putative | location=Tb927_10_v5.1:3439269-3440183(-) | length=304 | sequence_SO=chromosome | SO=protein_coding
0.97613	0.00251	1.02915	0.0140714	1.0391	1.0192	0.97864	0.97362	Tb927.11.3570	Tb927.11.3570	>Tb927.11.3570 | organism=Trypanosoma_brucei_TREU927 | product=aminopeptidase, putative,metallo-peptidase, Clan MA(E) Family M1 | location=Tb927_11_v5.1:1057399-1060014(+) | length=871 | sequence_SO=chromosome | SO=protein_coding
0.97616	0.02066	0.99135	0.000452548	0.99103	0.99167	0.9555	0.99682	Tb927.10.12040;Tb11.v5.1057	Tb927.10.12040;Tb11.v5.1057	>Tb927.10.12040 | organism=Trypanosoma_brucei_TREU927 | product=protein kinase, putative,mitogen-activated protein kinase 11, putative | location=Tb927_10_v5.1:2928033-2929274(+) | length=413 | sequence_SO=chromosome | SO=protein_coding;>Tb11.v5.1057 | org
0.976325	0.022585	1.0802	0.0210718	1.0653	1.0951	0.95374	0.99891	Tb927.3.1680	Tb927.3.1680	>Tb927.3.1680 | organism=Trypanosoma_brucei_TREU927 | product=hypothetical protein, conserved | location=Tb927_03_v5.1:443368-444324(-) | length=318 | sequence_SO=chromosome | SO=protein_coding
0.976375	0.035525	0.99864	0.0454811	1.0308	0.96648	1.0119	0.94085	Tb927.9.5690	Tb927.9.5690	>Tb927.9.5690 | organism=Trypanosoma_brucei_TREU927 | product=60S acidic ribosomal protein, putative | location=Tb927_09_v5.1:976021-976362(+) | length=113 | sequence_SO=chromosome | SO=protein_coding
0.97675	0.03315	0.846295	0.0576221	0.88704	0.80555	0.9436	1.0099	Tb927.11.2750	Tb927.11.2750	>Tb927.11.2750 | organism=Trypanosoma_brucei_TREU927 | product=hypothetical protein, conserved | location=Tb927_11_v5.1:806751-808283(-) | length=473 | sequence_SO=chromosome | SO=protein_coding
0.976775	0.015795	0.997895	0.0357867	1.0232	0.97259	0.99257	0.96098	Tb927.10.8980	Tb927.10.8980	>Tb927.10.8980 | organism=Trypanosoma_brucei_TREU927 | product=hypothetical protein, conserved | location=Tb927_10_v5.1:2227157-2227666(+) | length=169 | sequence_SO=chromosome | SO=protein_coding
0.97688	0.03942	0.77692	0.083184	0.7181	0.83574	1.0163	0.93746	Tb927.3.3610	Tb927.3.3610	>Tb927.3.3610 | organism=Trypanosoma_brucei_TREU927 | product=peroxisomal targeting signal type 2 receptor, putative,peroxin 7 (PEX7) | location=Tb927_03_v5.1:1014846-1015931(+) | length=361 | sequence_SO=chromosome | SO=protein_coding
0.977	0.01447	0.965175	0.00492853	0.96866	0.96169	0.96253	0.99147	Tb927.10.9700;Tb11.v5.0773	Tb927.10.9700	>Tb927.10.9700 | organism=Trypanosoma_brucei_TREU927 | product=predicted C2 domain protein | location=Tb927_10_v5.1:2398220-2401765(+) | length=1181 | sequence_SO=chromosome | SO=protein_coding
0.977085	0.039315	1.0741	0.0301227	1.0528	1.0954	0.93777	1.0164	Tb927.7.4470	Tb927.7.4470	>Tb927.7.4470 | organism=Trypanosoma_brucei_TREU927 | product=hypothetical protein, conserved | location=Tb927_07_v5.1:1190312-1190893(-) | length=193 | sequence_SO=chromosome | SO=protein_coding
0.9771	0.00345	0.8346	0.0159099	0.82335	0.84585	0.97365	0.98055	Tb927.11.11220	Tb927.11.11220	>Tb927.11.11220 | organism=Trypanosoma_brucei_TREU927 | product=dynein heavy chain, putative | location=Tb927_11_v5.1:2996095-3008823(+) | length=4242 | sequence_SO=chromosome | SO=protein_coding
0.977145	0.026655	1.09555	0.114905	1.1768	1.0143	0.95049	1.0038	Tb927.10.11700	Tb927.10.11700	>Tb927.10.11700 | organism=Trypanosoma_brucei_TREU927 | product=guanylate kinase, putative | location=Tb927_10_v5.1:2859201-2859737(+) | length=178 | sequence_SO=chromosome | SO=protein_coding
0.977275	0.006235	1.0509	0.00989949	1.0439	1.0579	0.98351	0.97104	Tb927.9.3770	Tb927.9.3770	>Tb927.9.3770 | organism=Trypanosoma_brucei_TREU927 | product=hypothetical protein, conserved | location=Tb927_09_v5.1:750397-751059(+) | length=220 | sequence_SO=chromosome | SO=protein_coding
0.977315	0.037685	1.0797	0.0123037	1.071	1.0884	0.93963	1.015	Tb927.7.2100	Tb927.7.2100	>Tb927.7.2100 | organism=Trypanosoma_brucei_TREU927 | product=GMP synthase, putative,glutamine amidotransferase, putative | location=Tb927_07_v5.1:531728-534465(-) | length=658 | sequence_SO=chromosome | SO=protein_coding
0.97743	0.00231	0.954065	0.0116743	0.94581	0.96232	0.97974	0.97512	Tb927.10.6880;Tb11.v5.0516	Tb927.10.6880;Tb11.v5.0516	>Tb927.10.6880 | organism=Trypanosoma_brucei_TREU927 | product=glyceraldehyde 3-phosphate dehydrogenase, cytosolic (GAP) | location=Tb927_10_v5.1:1730120-1731115(+) | length=331 | sequence_SO=chromosome | SO=protein_coding;>Tb11.v5.0516 | organism=Trypanos
0.977625	0.005365	0.87082	0.00830143	0.86495	0.87669	0.98299	0.97226	Tb927.3.930;REV__Tb10.v4.0105	Tb927.3.930	>Tb927.3.930 | organism=Trypanosoma_brucei_TREU927 | product=dynein heavy chain, putative | location=Tb927_03_v5.1:217342-231261(+) | length=4639 | sequence_SO=chromosome | SO=protein_coding
0.977655	0.001275	1.0088	0.0019799	1.0102	1.0074	0.97893	0.97638	Tb927.6.4770	Tb927.6.4770	>Tb927.6.4770 | organism=Trypanosoma_brucei_TREU927 | product=protein mkt1, putative | location=Tb927_06_v5.1:1327592-1330497(+) | length=735 | sequence_SO=chromosome | SO=protein_coding
0.977865	0.005385	0.976785	0.022988	0.99304	0.96053	0.97248	0.98325	Tb927.11.10910;Tb927.11.10790	Tb927.11.10910;Tb927.11.10790	>Tb927.11.10910 | organism=Trypanosoma_brucei_TREU927 | product=40S ribosomal protein SA, putative | location=Tb927_11_v5.1:2911268-2912002(+) | length=244 | sequence_SO=chromosome | SO=protein_coding;>Tb927.11.10790 | organism=Trypanosoma_brucei_TREU927 |
0.97819	0.00059	0.822385	0.0374554	0.7959	0.84887	0.97878	0.9776	Tb927.11.2540	Tb927.11.2540	>Tb927.11.2540 | organism=Trypanosoma_brucei_TREU927 | product=hypothetical protein, conserved | location=Tb927_11_v5.1:748077-748970(-) | length=297 | sequence_SO=chromosome | SO=protein_coding
0.978235	0.023465	0.894105	0.0497025	0.92925	0.85896	0.95477	1.0017	Tb927.11.5960;Tb927.11.5950	Tb927.11.5960;Tb927.11.5950	>Tb927.11.5960 | organism=Trypanosoma_brucei_TREU927 | product=hypothetical protein, conserved | location=Tb927_11_v5.1:1691983-1692306(-) | length=107 | sequence_SO=chromosome | SO=protein_coding;>Tb927.11.5950 | organism=Trypanosoma_brucei_TREU927 | prod
0.978275	0.014515	0.971945	0.00385373	0.96922	0.97467	0.99279	0.96376	Tb927.7.2340;Tb927.7.2370	Tb927.7.2340;Tb927.7.2370	>Tb927.7.2340 | organism=Trypanosoma_brucei_TREU927 | product=40S ribosomal protein S15, putative | location=Tb927_07_v5.1:604000-604458(-) | length=152 | sequence_SO=chromosome | SO=protein_coding;>Tb927.7.2370 | organism=Trypanosoma_brucei_TREU927 | prod
0.97858	0.03712	1.1397	0.0851357	1.1999	1.0795	0.94146	1.0157	Tb927.3.4660	Tb927.3.4660	>Tb927.3.4660 | organism=Trypanosoma_brucei_TREU927 | product=hypothetical protein, conserved | location=Tb927_03_v5.1:1318525-1320315(-) | length=596 | sequence_SO=chromosome | SO=protein_coding
0.97867	0.00292	0.876055	0.00506996	0.87247	0.87964	0.97575	0.98159	Tb927.8.5010;Tb927.8.5000;Tb927.8.4990;Tb927.8.4980;Tb927.8.4970;Tb11.v5.0538;REV__Tb927.8.7990	Tb927.8.5010;Tb927.8.5000;Tb927.8.4990;Tb927.8.4980;Tb927.8.4970;Tb11.v5.0538	>Tb927.8.5010 | organism=Trypanosoma_brucei_TREU927 | product=69 kDa paraflagellar rod protein,PFR2 (PFR2) | location=Tb927_08_v5.1:1483434-1485236(+) | length=600 | sequence_SO=chromosome | SO=protein_coding;>Tb927.8.5000 | organism=Trypanosoma_brucei_TRE
0.978735	0.022465	1.10645	0.0156271	1.0954	1.1175	0.95627	1.0012	Tb927.11.14900	Tb927.11.14900	>Tb927.11.14900 | organism=Trypanosoma_brucei_TREU927 | product=coatomer epsilon subunit, putative,cytosolic coat protein, putative | location=Tb927_11_v5.1:3955607-3956603(-) | length=324 | sequence_SO=chromosome | SO=protein_coding
0.978845	0.006605	1.1853	0.114693	1.2664	1.1042	0.98545	0.97224	Tb927.1.3110	Tb927.1.3110	>Tb927.1.3110 | organism=Trypanosoma_brucei_TREU927 | product=soluble N-ethylmaleimide sensitive factor (NSF) attachment protein, putative | location=Tb927_01_v5.1:677755-678611(+) | length=281 | sequence_SO=chromosome | SO=protein_coding
0.978855	0.032845	0.90104	0.0271953	0.88181	0.92027	0.94601	1.0117	Tb927.11.16160	Tb927.11.16160	>Tb927.11.16160 | organism=Trypanosoma_brucei_TREU927 | product=ATP binding protein-like protein | location=Tb927_11_v5.1:4278038-4278607(-) | length=189 | sequence_SO=chromosome | SO=protein_coding
0.979275	0.033125	0.99714	0.0835235	1.0562	0.93808	0.94615	1.0124	Tb927.5.960	Tb927.5.960	>Tb927.5.960 | organism=Trypanosoma_brucei_TREU927 | product=hypothetical protein, conserved | location=Tb927_05_v5.1:379155-381201(+) | length=335 | sequence_SO=chromosome | SO=protein_coding
0.979495	0.035805	0.882145	0.0926663	0.94767	0.81662	1.0153	0.94369	Tb927.8.4400	Tb927.8.4400	>Tb927.8.4400 | organism=Trypanosoma_brucei_TREU927 | product=hypothetical protein, conserved | location=Tb927_08_v5.1:1309036-1311042(-) | length=668 | sequence_SO=chromosome | SO=protein_coding
0.979575	0.023725	0.903495	0.0463367	0.93626	0.87073	1.0033	0.95585	Tb927.8.3790	Tb927.8.3790	>Tb927.8.3790 | organism=Trypanosoma_brucei_TREU927 | product=paraflagellar rod component, putative (PFC2) | location=Tb927_08_v5.1:1127576-1128247(-) | length=223 | sequence_SO=chromosome | SO=protein_coding
0.97986	0.04624	1.0831	0.0520431	1.0463	1.1199	1.0261	0.93362	Tb927.10.2270	Tb927.10.2270	>Tb927.10.2270 | organism=Trypanosoma_brucei_TREU927 | product=vacuolar protein sorting-associated protein 35, putative | location=Tb927_10_v5.1:587863-590664(+) | length=933 | sequence_SO=chromosome | SO=protein_coding
0.979875	0.014015	0.875565	0.0175716	0.88799	0.86314	0.99389	0.96586	Tb927.8.4780	Tb927.8.4780	>Tb927.8.4780 | organism=Trypanosoma_brucei_TREU927 | product=hypothetical protein, conserved | location=Tb927_08_v5.1:1404961-1417416(-) | length=4151 | sequence_SO=chromosome | SO=protein_coding
0.97989	0.03851	0.823525	0.0426315	0.79338	0.85367	0.94138	1.0184	Tb927.11.4880	Tb927.11.4880	>Tb927.11.4880 | organism=Trypanosoma_brucei_TREU927 | product=hypothetical protein, conserved | location=Tb927_11_v5.1:1397075-1397950(+) | length=274 | sequence_SO=chromosome | SO=protein_coding
0.980065	0.024135	0.88909	0.0266438	0.87025	0.90793	0.95593	1.0042	Tb927.9.400	Tb927.9.400	>Tb927.9.400 | organism=Trypanosoma_brucei_TREU927 | product=variant surface glycoprotein (VSG, pseudogene), putative | location=Tb927_09_v5.1:95344-96918(+) | length=524 | sequence_SO=chromosome | SO=protein_coding
0.98019	0.01445	1.00167	0.00852771	1.0077	0.99564	0.96574	0.99464	Tb927.10.4450;Tb10.v4.0035;Tb11.v5.0757	Tb927.10.4450;Tb10.v4.0035;Tb11.v5.0757	>Tb927.10.4450 | organism=Trypanosoma_brucei_TREU927 | product=stress-inducible protein STI1-like, putative | location=Tb927_10_v5.1:1145021-1145794(-) | length=257 | sequence_SO=chromosome | SO=protein_coding;>Tb10.v4.0035 | organism=Trypanosoma_brucei_TR
0.98024	0.03296	0.9597	0.017607	0.94725	0.97215	0.94728	1.0132	Tb927.11.11550;Tb927.11.11540	Tb927.11.11550;Tb927.11.11540	>Tb927.11.11550 | organism=Trypanosoma_brucei_TREU927 | product=DNA topoisomerase II, putative | location=Tb927_11_v5.1:3091579-3095946(+) | length=1455 | sequence_SO=chromosome | SO=protein_coding;>Tb927.11.11540 | organism=Trypanosoma_brucei_TREU927 | pr
0.980265	0.024335	1.1238	0.109884	1.0461	1.2015	0.95593	1.0046	Tb927.8.5580	Tb927.8.5580	>Tb927.8.5580 | organism=Trypanosoma_brucei_TREU927 | product=hypothetical protein, conserved | location=Tb927_08_v5.1:1644049-1658481(+) | length=4810 | sequence_SO=chromosome | SO=protein_coding
0.98036	0.03904	0.970615	0.0711137	1.0209	0.92033	1.0194	0.94132	Tb927.6.2130	Tb927.6.2130	>Tb927.6.2130 | organism=Trypanosoma_brucei_TREU927 | product=nuclear movement protein, putative,NUDC-like protein | location=Tb927_06_v5.1:681222-682210(-) | length=175 | sequence_SO=chromosome | SO=protein_coding
0.98044	0.01554	0.95489	0.00384666	0.95217	0.95761	0.99598	0.9649	Tb927.11.12530	Tb927.11.12530	>Tb927.11.12530 | organism=Trypanosoma_brucei_TREU927 | product=hypothetical protein, conserved | location=Tb927_11_v5.1:3358894-3361314(+) | length=806 | sequence_SO=chromosome | SO=protein_coding
0.98044	0.00525	1.21875	0.0893076	1.2819	1.1556	0.97519	0.98569	Tb927.2.3800	Tb927.2.3800	>Tb927.2.3800 | organism=Trypanosoma_brucei_TREU927 | product=guide RNA associated protein, GAP1,MRB1-associated protein | location=Tb927_02_v5.1:676599-678077(-) | length=492 | sequence_SO=chromosome | SO=protein_coding
0.98052	0.01154	1.08755	0.000636396	1.088	1.0871	0.96898	0.99206	Tb927.1.190	Tb927.1.190	>Tb927.1.190 | organism=Trypanosoma_brucei_TREU927 | product=retrotransposon hot spot protein (RHS, pseudogene), putative | location=Tb927_01_v5.1:75424-77913(-) | length=830 | sequence_SO=chromosome | SO=protein_coding
0.980535	0.002605	0.93726	0.00452548	0.94046	0.93406	0.97793	0.98314	Tb927.1.2400;Tb927.1.2380;Tb927.1.2360;Tb927.1.2340	Tb927.1.2400;Tb927.1.2380;Tb927.1.2360;Tb927.1.2340	>Tb927.1.2400 | organism=Trypanosoma_brucei_TREU927 | product=alpha tubulin | location=Tb927_01_v5.1:583368-584723(+) | length=451 | sequence_SO=chromosome | SO=protein_coding;>Tb927.1.2380 | organism=Trypanosoma_brucei_TREU927 | product=alpha tubulin | lo
0.980575	0.016845	1.0729	0.00509117	1.0765	1.0693	0.99742	0.96373	Tb927.2.4710	Tb927.2.4710	>Tb927.2.4710 | organism=Trypanosoma_brucei_TREU927 | product=RNA-binding protein, putative (TRRM1) | location=Tb927_02_v5.1:833328-834653(-) | length=441 | sequence_SO=chromosome | SO=protein_coding
0.980595	0.013945	0.953575	0.00468812	0.95026	0.95689	0.96665	0.99454	Tb927.7.7040	Tb927.7.7040	>Tb927.7.7040 | organism=Trypanosoma_brucei_TREU927 | product=methylthioadenosine phosphorylase, putative (MTAP) | location=Tb927_07_v5.1:2012048-2012977(-) | length=309 | sequence_SO=chromosome | SO=protein_coding
0.980715	0.026085	0.99697	0.0298823	0.97584	1.0181	1.0068	0.95463	Tb927.11.7270;Tb11.v5.0256	Tb927.11.7270;Tb11.v5.0256	>Tb927.11.7270 | organism=Trypanosoma_brucei_TREU927 | product=proteasome beta 3 subunit, putative (PSB3) | location=Tb927_11_v5.1:2053334-2053951(+) | length=205 | sequence_SO=chromosome | SO=protein_coding;>Tb11.v5.0256 | organism=Trypanosoma_brucei_TREU
0.980805	0.046795	0.896995	0.0211213	0.88206	0.91193	0.93401	1.0276	Tb927.11.5440	Tb927.11.5440	>Tb927.11.5440 | organism=Trypanosoma_brucei_TREU927 | product=malic enzyme | location=Tb927_11_v5.1:1546913-1548607(+) | length=564 | sequence_SO=chromosome | SO=protein_coding
0.980835	0.004785	0.87068	0.0743876	0.81808	0.92328	0.98562	0.97605	Tb927.10.11250;Tb11.v5.0575	Tb927.10.11250	>Tb927.10.11250 | organism=Trypanosoma_brucei_TREU927 | product=hypothetical protein, conserved | location=Tb927_10_v5.1:2749209-2751827(-) | length=872 | sequence_SO=chromosome | SO=protein_coding
0.980925	0.012705	1.0886	0.0364867	1.1144	1.0628	0.99363	0.96822	Tb11.v5.0537;Tb927.11.9920;Tb11.01.1680.v5	Tb11.v5.0537;Tb927.11.9920;Tb11.01.1680.v5	>Tb11.v5.0537 | organism=Trypanosoma_brucei_TREU927 | product=polyubiquitin, putative | location=Tb927_11_bin_v5.1:2333410-2335281(+) | length=623 | sequence_SO=random_sequence | SO=protein_coding;>Tb927.11.9920 | organism=Trypanosoma_brucei_TREU927 | prod
0.981	0.00214	0.92737	0.0508551	0.96333	0.89141	0.97886	0.98314	Tb927.7.2650	Tb927.7.2650	>Tb927.7.2650 | organism=Trypanosoma_brucei_TREU927 | product=hypothetical protein, conserved | location=Tb927_07_v5.1:678884-680497(-) | length=537 | sequence_SO=chromosome | SO=protein_coding
0.981135	0.000995	1.16185	0.0603162	1.1192	1.2045	0.98213	0.98014	Tb927.6.2740	Tb927.6.2740	>Tb927.6.2740 | organism=Trypanosoma_brucei_TREU927 | product=pyridoxal kinase (pdxK) | location=Tb927_06_v5.1:823608-824510(+) | length=300 | sequence_SO=chromosome | SO=protein_coding
0.981145	0.012855	1.07565	0.0675287	1.1234	1.0279	0.96829	0.994	Tb927.10.12960	Tb927.10.12960	>Tb927.10.12960 | organism=Trypanosoma_brucei_TREU927 | product=ras-related protein rab-5,small GTPase, putative (RAB5A) | location=Tb927_10_v5.1:3150211-3150903(-) | length=230 | sequence_SO=chromosome | SO=protein_coding
0.981215	0.052985	0.994105	0.0227618	0.97801	1.0102	0.92823	1.0342	Tb927.6.4320	Tb927.6.4320	>Tb927.6.4320 | organism=Trypanosoma_brucei_TREU927 | product=hypothetical protein, conserved | location=Tb927_06_v5.1:1223763-1224962(-) | length=399 | sequence_SO=chromosome | SO=protein_coding
0.981225	0.035375	1.2667	0.173665	1.1439	1.3895	1.0166	0.94585	Tb927.7.2570;Tb11.v5.0611	Tb927.7.2570;Tb11.v5.0611	>Tb927.7.2570 | organism=Trypanosoma_brucei_TREU927 | product=guide RNA associated protein, GAP2 | location=Tb927_07_v5.1:660255-661676(-) | length=473 | sequence_SO=chromosome | SO=protein_coding;>Tb11.v5.0611 | organism=Trypanosoma_brucei_TREU927 | produ
0.98127	0.02213	0.86387	0.0785454	0.91941	0.80833	1.0034	0.95914	Tb927.9.14080	Tb927.9.14080	>Tb927.9.14080 | organism=Trypanosoma_brucei_TREU927 | product=vesicle-associated membrane protein, putative | location=Tb927_09_v5.1:2198690-2199336(-) | length=205 | sequence_SO=chromosome | SO=protein_coding
0.98129	0.11201	1.2025	0.0280014	1.2223	1.1827	0.86928	1.0933	Tb927.3.5430	Tb927.3.5430	>Tb927.3.5430 | organism=Trypanosoma_brucei_TREU927 | product=hypothetical protein, conserved | location=Tb927_03_v5.1:1519765-1520580(+) | length=271 | sequence_SO=chromosome | SO=protein_coding
0.981355	0.172745	1.14995	0.0666802	1.1971	1.1028	1.1541	0.80861	Tb927.9.10160	Tb927.9.10160	>Tb927.9.10160 | organism=Trypanosoma_brucei_TREU927 | product=hypothetical protein, conserved | location=Tb927_09_v5.1:1603290-1603967(-) | length=225 | sequence_SO=chromosome | SO=protein_coding
0.98153	0.00152	1.0254	0.0248902	1.043	1.0078	0.98001	0.98305	Tb927.9.10230	Tb927.9.10230	>Tb927.9.10230 | organism=Trypanosoma_brucei_TREU927 | product=hypothetical protein, conserved | location=Tb927_09_v5.1:1608745-1609251(-) | length=168 | sequence_SO=chromosome | SO=protein_coding
0.98169	0.00722	0.86464	0.0636396	0.81964	0.90964	0.98891	0.97447	Tb927.10.11760	Tb927.10.11760	>Tb927.10.11760 | organism=Trypanosoma_brucei_TREU927 | product=pumilio/PUF RNA binding protein 6 (PUF6) | location=Tb927_10_v5.1:2869425-2871956(+) | length=843 | sequence_SO=chromosome | SO=protein_coding
0.981785	0.029515	1.09755	0.0137886	1.1073	1.0878	1.0113	0.95227	Tb927.8.890	Tb927.8.890	>Tb927.8.890 | organism=Trypanosoma_brucei_TREU927 | product=small GTP-binding protein Rab1, putative | location=Tb927_08_v5.1:265034-266020(-) | length=208 | sequence_SO=chromosome | SO=protein_coding
0.981815	0.091785	NaN	NaN	0.9637	NaN	0.89003	1.0736	Tb927.7.3780	Tb927.7.3780	>Tb927.7.3780 | organism=Trypanosoma_brucei_TREU927 | product=poly(A) polymerase, putative | location=Tb927_07_v5.1:988349-990412(-) | length=687 | sequence_SO=chromosome | SO=protein_coding
0.98192	0.00585	1.02584	0.0483166	0.99167	1.06	0.97607	0.98777	Tb927.11.6200;Tb927.11.6180	Tb927.11.6200;Tb927.11.6180	>Tb927.11.6200 | organism=Trypanosoma_brucei_TREU927 | product=60S ribosomal protein L28, putative | location=Tb927_11_v5.1:1743969-1744409(-) | length=146 | sequence_SO=chromosome | SO=protein_coding;>Tb927.11.6180 | organism=Trypanosoma_brucei_TREU927 |
0.98197	0.0051	1.00054	0.0153584	1.0114	0.98968	0.98707	0.97687	Tb927.2.5910;Tb927.10.15120	Tb927.2.5910;Tb927.10.15120	>Tb927.2.5910 | organism=Trypanosoma_brucei_TREU927 | product=40S ribosomal protein S13, putative | location=Tb927_02_v5.1:1077046-1077501(+) | length=151 | sequence_SO=chromosome | SO=protein_coding;>Tb927.10.15120 | organism=Trypanosoma_brucei_TREU927 |
0.982165	0.018335	0.995255	0.0799667	1.0518	0.93871	1.0005	0.96383	Tb927.11.6130	Tb927.11.6130	>Tb927.11.6130 | organism=Trypanosoma_brucei_TREU927 | product=S-phase kinase-associated protein, putative,Skp1 family protein, putative,Cyclin A/CDK2-associated protein,Cyclin A/CDK2- associated protein | location=Tb927_11_v5.1:1729404-1729952(-) | length
0.982195	0.015585	1.07	0.0456791	1.0377	1.1023	0.96661	0.99778	Tb927.7.4770;Tb11.v5.0160	Tb927.7.4770;Tb11.v5.0160	>Tb927.7.4770 | organism=Trypanosoma_brucei_TREU927 | product=cyclophilin-type peptidyl-prolyl cis-trans isomerase, putative (PPIase) | location=Tb927_07_v5.1:1264664-1265226(-) | length=173 | sequence_SO=chromosome | SO=protein_coding;>Tb11.v5.0160 | orga
0.982205	0.038795	0.98152	0.00548715	0.9854	0.97764	1.021	0.94341	Tb927.11.12640	Tb927.11.12640	>Tb927.11.12640 | organism=Trypanosoma_brucei_TREU927 | product=hypothetical protein, conserved | location=Tb927_11_v5.1:3386421-3389345(+) | length=974 | sequence_SO=chromosome | SO=protein_coding
0.98223	0.04017	1.1406	0.0961665	1.2086	1.0726	1.0224	0.94206	Tb927.4.3380	Tb927.4.3380	>Tb927.4.3380 | organism=Trypanosoma_brucei_TREU927 | product=myosin IB heavy chain, putative | location=Tb927_04_v5.1:879793-883296(-) | length=1167 | sequence_SO=chromosome | SO=protein_coding
0.98236	0.01964	0.81693	0.0951766	0.88423	0.74963	0.96272	1.002	Tb927.4.2600;Tb11.v5.0630	Tb927.4.2600	>Tb927.4.2600 | organism=Trypanosoma_brucei_TREU927 | product=hypothetical protein, conserved | location=Tb927_04_v5.1:686392-691960(+) | length=1628 | sequence_SO=chromosome | SO=protein_coding
0.982385	0.007235	1.08195	0.0586192	1.0405	1.1234	0.98962	0.97515	Tb927.8.7400	Tb927.8.7400	>Tb927.8.7400 | organism=Trypanosoma_brucei_TREU927 | product=RNA polymerase IIA largest subunit (RPB1) | location=Tb927_08_v5.1:2129045-2134342(+) | length=1765 | sequence_SO=chromosome | SO=protein_coding
0.982415	0.008435	0.86434	0.0376322	0.89095	0.83773	0.99085	0.97398	Tb927.10.6010;Tb11.v5.0195	Tb927.10.6010;Tb11.v5.0195	>Tb927.10.6010 | organism=Trypanosoma_brucei_TREU927 | product=hypothetical protein, conserved | location=Tb927_10_v5.1:1512775-1516269(-) | length=1164 | sequence_SO=chromosome | SO=protein_coding;>Tb11.v5.0195 | organism=Trypanosoma_brucei_TREU927 | prod
0.98256	0.01314	0.9881	0.0308299	1.0099	0.9663	0.9957	0.96942	Tb927.11.4450	Tb927.11.4450	>Tb927.11.4450 | organism=Trypanosoma_brucei_TREU927 | product=ALBA-Domain Protein (ALBA2) | location=Tb927_11_v5.1:1291970-1292323(+) | length=117 | sequence_SO=chromosome | SO=protein_coding
0.98257	0.06683	0.923595	0.17339	0.80099	1.0462	1.0494	0.91574	Tb927.11.1820	Tb927.11.1820	>Tb927.11.1820 | organism=Trypanosoma_brucei_TREU927 | product=translation initiation factor eIF2B delta subunit, putative,eIF-2B GDP-GTP exchange factor,guanine nucleotide exchange factor subunit GCD2 | location=Tb927_11_v5.1:540993-542879(-) | length=628
0.982585	0.003295	0.925435	0.0117592	0.91712	0.93375	0.97929	0.98588	Tb927.9.2470	Tb927.9.2470	>Tb927.9.2470 | organism=Trypanosoma_brucei_TREU927 | product=nucleolar protein (NOP86) | location=Tb927_09_v5.1:528136-530424(-) | length=760 | sequence_SO=chromosome | SO=protein_coding
0.982655	0.002285	0.922535	0.000940452	0.9232	0.92187	0.98037	0.98494	Tb927.6.3650	Tb927.6.3650	>Tb927.6.3650 | organism=Trypanosoma_brucei_TREU927 | product=ADP-ribosylation factor, putative | location=Tb927_06_v5.1:1086752-1087303(-) | length=183 | sequence_SO=chromosome | SO=protein_coding
0.982655	0.042245	1.0105	0.00806102	1.0162	1.0048	0.94041	1.0249	Tb927.3.780	Tb927.3.780	>Tb927.3.780 | organism=Trypanosoma_brucei_TREU927 | product=proteasome alpha 7 subunit (TbPSA7) | location=Tb927_03_v5.1:187121-187834(-) | length=237 | sequence_SO=chromosome | SO=protein_coding
0.982905	0.003935	0.920345	0.0151674	0.90962	0.93107	0.98684	0.97897	Tb927.11.3730	Tb927.11.3730	>Tb927.11.3730 | organism=Trypanosoma_brucei_TREU927 | product=leucyl-tRNA synthetase, putative (LeuRS) | location=Tb927_11_v5.1:1098860-1102084(+) | length=1074 | sequence_SO=chromosome | SO=protein_coding
0.982945	0.010565	1.00535	0.0153442	1.0162	0.9945	0.99351	0.97238	Tb927.10.1090;Tb927.10.1080	Tb927.10.1090;Tb927.10.1080	>Tb927.10.1090 | organism=Trypanosoma_brucei_TREU927 | product=40S ribosomal protein S23, putative (RPS23) | location=Tb927_10_v5.1:290689-291120(-) | length=143 | sequence_SO=chromosome | SO=protein_coding;>Tb927.10.1080 | organism=Trypanosoma_brucei_TREU
0.983155	0.028545	1.04785	0.0610233	1.0047	1.091	1.0117	0.95461	Tb927.7.6230	Tb927.7.6230	>Tb927.7.6230 | organism=Trypanosoma_brucei_TREU927 | product=ADP-ribosylation factor, putative (ARF3) | location=Tb927_07_v5.1:1688515-1689087(-) | length=190 | sequence_SO=chromosome | SO=protein_coding
0.98328	0.00446	1.06355	0.0201525	1.0778	1.0493	0.98774	0.97882	Tb927.10.3990	Tb927.10.3990	>Tb927.10.3990 | organism=Trypanosoma_brucei_TREU927 | product=DHH1 (DHH1) | location=Tb927_10_v5.1:1055560-1056780(-) | length=406 | sequence_SO=chromosome | SO=protein_coding
0.983305	0.012685	0.87623	0.0212981	0.86117	0.89129	0.97062	0.99599	Tb927.8.6660	Tb927.8.6660	>Tb927.8.6660 | organism=Trypanosoma_brucei_TREU927 | product=paraflagellar rod component, putative (PFC1) | location=Tb927_08_v5.1:1927964-1929787(-) | length=607 | sequence_SO=chromosome | SO=protein_coding
0.98339	0.08711	1.18245	0.0475883	1.1488	1.2161	0.89628	1.0705	Tb927.8.4610	Tb927.8.4610	>Tb927.8.4610 | organism=Trypanosoma_brucei_TREU927 | product=small GTP-binding protein Rab1 (Trab1) | location=Tb927_08_v5.1:1362137-1362793(-) | length=218 | sequence_SO=chromosome | SO=protein_coding
0.9834	0.0287	0.886695	0.0303702	0.86522	0.90817	0.9547	1.0121	Tb927.10.5350;Tb11.v5.0242;Tb11.v5.0241	Tb927.10.5350;Tb11.v5.0242	>Tb927.10.5350 | organism=Trypanosoma_brucei_TREU927 | product=dynein heavy chain, putative | location=Tb927_10_v5.1:1334522-1346950(+) | length=4142 | sequence_SO=chromosome | SO=protein_coding;>Tb11.v5.0242 | organism=Trypanosoma_brucei_TREU927 | product
0.983455	0.012035	0.996155	0.0477226	1.0299	0.96241	0.97142	0.99549	Tb927.11.1740	Tb927.11.1740	>Tb927.11.1740 | organism=Trypanosoma_brucei_TREU927 | product=intraflagellar transport protein IFT88 (IFT88) | location=Tb927_11_v5.1:526768-529170(-) | length=800 | sequence_SO=chromosome | SO=protein_coding
0.983485	0.007565	1.29475	0.183777	1.1648	1.4247	0.99105	0.97592	Tb927.11.13750	Tb927.11.13750	>Tb927.11.13750 | organism=Trypanosoma_brucei_TREU927 | product=small GTPase, putative,ras-related rab-4 (RAB4) | location=Tb927_11_v5.1:3668958-3670113(+) | length=198 | sequence_SO=chromosome | SO=protein_coding
0.983495	0.007445	0.8401	0.0542917	0.87849	0.80171	0.97605	0.99094	Tb927.3.5310	Tb927.3.5310	>Tb927.3.5310 | organism=Trypanosoma_brucei_TREU927 | product=paraflagellar rod protein | location=Tb927_03_v5.1:1488667-1495053(+) | length=2128 | sequence_SO=chromosome | SO=protein_coding
0.98364	0.02136	0.798625	0.0258448	0.78035	0.8169	0.96228	1.005	Tb927.8.800	Tb927.8.800	>Tb927.8.800 | organism=Trypanosoma_brucei_TREU927 | product=hypothetical protein, conserved | location=Tb927_08_v5.1:224410-231003(-) | length=2197 | sequence_SO=chromosome | SO=protein_coding
0.98364	0.03226	NaN	NaN	1.0319	NaN	1.0159	0.95138	Tb927.10.5230;Tb11.v5.0234	Tb927.10.5230	>Tb927.10.5230 | organism=Trypanosoma_brucei_TREU927 | product=ADP-ribosylation factor, putative | location=Tb927_10_v5.1:1295187-1295999(+) | length=270 | sequence_SO=chromosome | SO=protein_coding
0.98381	0.01469	0.993245	0.0201596	0.97899	1.0075	0.96912	0.9985	Tb927.2.4850	Tb927.2.4850	>Tb927.2.4850 | organism=Trypanosoma_brucei_TREU927 | product=hypothetical protein, conserved | location=Tb927_02_v5.1:860900-861658(-) | length=252 | sequence_SO=chromosome | SO=protein_coding
0.983815	0.004285	1.05455	0.00954594	1.0478	1.0613	0.9881	0.97953	Tb927.2.5980	Tb927.2.5980	>Tb927.2.5980 | organism=Trypanosoma_brucei_TREU927 | product=ATP-dependent Clp protease subunit, heat shock protein 104 (HSP104), putative,atp-dependent chaperone (HSP104) | location=Tb927_02_v5.1:1084458-1087070(+) | length=870 | sequence_SO=chromosome |
0.983825	0.013255	1.0316	0.00155564	1.0327	1.0305	0.97057	0.99708	Tb927.10.290	Tb927.10.290	>Tb927.10.290 | organism=Trypanosoma_brucei_TREU927 | product=proteasome alpha 2 subunit, putative | location=Tb927_10_v5.1:84898-85593(+) | length=231 | sequence_SO=chromosome | SO=protein_coding
0.98385	0.00228	1.0318	0.0343654	1.0561	1.0075	0.98613	0.98157	Tb927.7.2190	Tb927.7.2190	>Tb927.7.2190 | organism=Trypanosoma_brucei_TREU927 | product=hypothetical protein, conserved | location=Tb927_07_v5.1:566476-567276(-) | length=266 | sequence_SO=chromosome | SO=protein_coding
0.983885	0.043115	0.770795	0.0340048	0.74675	0.79484	0.94077	1.027	Tb927.11.14880	Tb927.11.14880	>Tb927.11.14880 | organism=Trypanosoma_brucei_TREU927 | product=paraflagellar rod component, putative (PFC9) | location=Tb927_11_v5.1:3950615-3952120(-) | length=371 | sequence_SO=chromosome | SO=protein_coding
0.9839	0.0466	1.01219	0.0247558	1.0297	0.99469	1.0305	0.9373	Tb927.7.5340	Tb927.7.5340	>Tb927.7.5340 | organism=Trypanosoma_brucei_TREU927 | product=hypothetical protein, conserved | location=Tb927_07_v5.1:1419326-1420822(+) | length=498 | sequence_SO=chromosome | SO=protein_coding
0.983975	0.021225	0.963595	0.0156341	0.97465	0.95254	1.0052	0.96275	Tb927.1.3950	Tb927.1.3950	>Tb927.1.3950 | organism=Trypanosoma_brucei_TREU927 | product=alanine aminotransferase (ALAT) | location=Tb927_01_v5.1:840877-842391(+) | length=504 | sequence_SO=chromosome | SO=protein_coding
0.98404	0.03476	1.1008	0.00820244	1.1066	1.095	1.0188	0.94928	Tb927.11.8140	Tb927.11.8140	>Tb927.11.8140 | organism=Trypanosoma_brucei_TREU927 | product=ER lumen retaining receptor protein, putative | location=Tb927_11_v5.1:2276800-2277562(+) | length=219 | sequence_SO=chromosome | SO=protein_coding
0.98418	0.06222	1.19825	0.210081	1.0497	1.3468	1.0464	0.92196	Tb927.10.8650;Tb11.v5.0707	Tb927.10.8650;Tb11.v5.0707	>Tb927.10.8650 | organism=Trypanosoma_brucei_TREU927 | product=hypothetical protein, conserved | location=Tb927_10_v5.1:2141183-2142196(+) | length=337 | sequence_SO=chromosome | SO=protein_coding;>Tb11.v5.0707 | organism=Trypanosoma_brucei_TREU927 | produ
0.98424	0.00515	0.79958	0.0124168	0.80836	0.7908	0.97909	0.98939	Tb927.11.6460	Tb927.11.6460	>Tb927.11.6460 | organism=Trypanosoma_brucei_TREU927 | product=hypothetical protein, conserved | location=Tb927_11_v5.1:1826021-1829072(-) | length=954 | sequence_SO=chromosome | SO=protein_coding
0.98425	0.02435	0.891135	0.0518521	0.9278	0.85447	1.0086	0.9599	Tb927.6.4590;Tb11.v5.0810	Tb927.6.4590;Tb11.v5.0810	>Tb927.6.4590 | organism=Trypanosoma_brucei_TREU927 | product=glutamyl-tRNA synthetase, putative | location=Tb927_06_v5.1:1285581-1287404(+) | length=607 | sequence_SO=chromosome | SO=protein_coding;>Tb11.v5.0810 | organism=Trypanosoma_brucei_TREU927 | pro
0.984595	0.041505	0.907835	0.0280934	0.9277	0.88797	1.0261	0.94309	Tb927.5.3970	Tb927.5.3970	>Tb927.5.3970 | organism=Trypanosoma_brucei_TREU927 | product=adenylate kinase, putative (ADKE) | location=Tb927_05_v5.1:1284634-1285416(+) | length=260 | sequence_SO=chromosome | SO=protein_coding
0.98471	0.00624	1.0886	0.0663266	1.0417	1.1355	0.99095	0.97847	Tb927.10.4710	Tb927.10.4710	>Tb927.10.4710 | organism=Trypanosoma_brucei_TREU927 | product=proteasome beta 2 subunit, putative,20S proteasome subunit | location=Tb927_10_v5.1:1187414-1188034(-) | length=206 | sequence_SO=chromosome | SO=protein_coding
0.984715	0.012255	1.0719	0.0480833	1.1059	1.0379	0.97246	0.99697	Tb927.9.8000	Tb927.9.8000	>Tb927.9.8000 | organism=Trypanosoma_brucei_TREU927 | product=ubiquitin-conjugating enzyme E2, putative,ubiquitin carrier protein, putative,ubiquitin-protein ligase, putative | location=Tb927_09_v5.1:1323553-1324005(-) | length=150 | sequence_SO=chromosome
0.98476	0.0057	1.07995	0.0260922	1.0984	1.0615	0.97906	0.99046	Tb927.6.2640	Tb927.6.2640	>Tb927.6.2640 | organism=Trypanosoma_brucei_TREU927 | product=importin alpha subunit, putative (TbKap60) | location=Tb927_06_v5.1:793568-795169(+) | length=533 | sequence_SO=chromosome | SO=protein_coding
0.98484	0.02116	0.88915	0.0544755	0.85063	0.92767	1.006	0.96368	Tb927.11.12210	Tb927.11.12210	>Tb927.11.12210 | organism=Trypanosoma_brucei_TREU927 | product=hypothetical protein, conserved | location=Tb927_11_v5.1:3264668-3265543(+) | length=291 | sequence_SO=chromosome | SO=protein_coding
0.98487	0.00056	1.02425	0.0178898	1.0369	1.0116	0.98431	0.98543	Tb927.11.5520	Tb927.11.5520	>Tb927.11.5520 | organism=Trypanosoma_brucei_TREU927 | product=triosephosphate isomerase (TIM) | location=Tb927_11_v5.1:1567338-1568090(+) | length=250 | sequence_SO=chromosome | SO=protein_coding
0.98488	0.02252	0.8822	0.013138	0.87291	0.89149	1.0074	0.96236	Tb927.11.13050;Tb927.11.13040;Tb927.11.13030;Tb927.11.13020	Tb927.11.13050;Tb927.11.13040;Tb927.11.13030;Tb927.11.13020	>Tb927.11.13050 | organism=Trypanosoma_brucei_TREU927 | product=calmodulin | location=Tb927_11_v5.1:3487807-3488256(-) | length=149 | sequence_SO=chromosome | SO=protein_coding;>Tb927.11.13040 | organism=Trypanosoma_brucei_TREU927 | product=calmodulin | lo
0.984915	0.012165	0.97825	0.0141563	0.96824	0.98826	0.97275	0.99708	Tb927.11.11250	Tb927.11.11250	>Tb927.11.11250 | organism=Trypanosoma_brucei_TREU927 | product=cytosolic malate dehydrogenase (cMDH) | location=Tb927_11_v5.1:3011678-3012664(+) | length=328 | sequence_SO=chromosome | SO=protein_coding
0.98495	0.00264	1.00884	0.0586333	0.96738	1.0503	0.98759	0.98231	Tb927.9.1850;Tb927.9.1810	Tb927.9.1850;Tb927.9.1810	>Tb927.9.1850 | organism=Trypanosoma_brucei_TREU927 | product=60S ribosomal protein L35, putative | location=Tb927_09_v5.1:427517-428242(-) | length=127 | sequence_SO=chromosome | SO=protein_coding;>Tb927.9.1810 | organism=Trypanosoma_brucei_TREU927 | prod
0.98496	0.07784	0.952045	0.0313319	0.92989	0.9742	1.0628	0.90712	Tb927.9.12700	Tb927.9.12700	>Tb927.9.12700 | organism=Trypanosoma_brucei_TREU927 | product=phospholipase A1, putative | location=Tb927_09_v5.1:1995965-1997308(+) | length=447 | sequence_SO=chromosome | SO=protein_coding
0.98496	0.00158	1.00904	0.0334603	0.98538	1.0327	0.98338	0.98654	Tb927.11.7020	Tb927.11.7020	>Tb927.11.7020 | organism=Trypanosoma_brucei_TREU927 | product=proteasome alpha 7 subunit, putative (PSA4) | location=Tb927_11_v5.1:1977633-1978376(-) | length=247 | sequence_SO=chromosome | SO=protein_coding
0.98517	0.08963	1.0287	0.0106066	1.0212	1.0362	1.0748	0.89554	Tb927.10.10010	Tb927.10.10010	>Tb927.10.10010 | organism=Trypanosoma_brucei_TREU927 | product=60S acidic ribosomal protein, putative | location=Tb927_10_v5.1:2468708-2469388(+) | length=226 | sequence_SO=chromosome | SO=protein_coding
0.985225	0.048975	1.02931	0.0914855	0.96462	1.094	0.93625	1.0342	Tb927.6.2340;Tb927.6.2280	Tb927.6.2340;Tb927.6.2280	>Tb927.6.2340 | organism=Trypanosoma_brucei_TREU927 | product=hypothetical protein, conserved | location=Tb927_06_v5.1:723018-723457(+) | length=139 | sequence_SO=chromosome | SO=protein_coding;>Tb927.6.2280 | organism=Trypanosoma_brucei_TREU927 | product=
0.985295	0.049805	0.95487	0.00339411	0.95727	0.95247	0.93549	1.0351	Tb927.8.5330	Tb927.8.5330	>Tb927.8.5330 | organism=Trypanosoma_brucei_TREU927 | product=tyrosyl/methionyl-tRNA synthetase, putative | location=Tb927_08_v5.1:1584470-1585141(+) | length=223 | sequence_SO=chromosome | SO=protein_coding
0.985305	0.024895	0.78356	0.0198838	0.7695	0.79762	1.0102	0.96041	Tb927.7.2330	Tb927.7.2330	>Tb927.7.2330 | organism=Trypanosoma_brucei_TREU927 | product=hypothetical protein, conserved | location=Tb927_07_v5.1:599448-602747(-) | length=1099 | sequence_SO=chromosome | SO=protein_coding
0.98535	0.08155	NaN	NaN	1.0206	NaN	0.9038	1.0669	Tb927.5.1030	Tb927.5.1030	>Tb927.5.1030 | organism=Trypanosoma_brucei_TREU927 | product=hypothetical protein, conserved | location=Tb927_05_v5.1:394846-395367(+) | length=173 | sequence_SO=chromosome | SO=protein_coding
0.9855	0.0045	0.8208	0.00362039	0.81824	0.82336	0.981	0.99	Tb927.11.5000	Tb927.11.5000	>Tb927.11.5000 | organism=Trypanosoma_brucei_TREU927 | product=dynein intermediate chain IC78, putative | location=Tb927_11_v5.1:1425525-1427492(+) | length=655 | sequence_SO=chromosome | SO=protein_coding
0.9857	0.0715	1.4032	0.155139	1.2935	1.5129	1.0572	0.9142	Tb927.11.4200	Tb927.11.4200	>Tb927.11.4200 | organism=Trypanosoma_brucei_TREU927 | product=lectin, putative,mannose-specific lectin, putative | location=Tb927_11_v5.1:1227471-1229108(-) | length=545 | sequence_SO=chromosome | SO=protein_coding
0.98572	0.02688	1.10415	0.0238295	1.121	1.0873	0.95884	1.0126	Tb927.3.1290	Tb927.3.1290	>Tb927.3.1290 | organism=Trypanosoma_brucei_TREU927 | product=cullin 4B, putative | location=Tb927_03_v5.1:317136-320098(+) | length=947 | sequence_SO=chromosome | SO=protein_coding
0.985815	0.012695	1.03878	0.392197	0.76145	1.3161	0.97312	0.99851	Tb927.11.7150	Tb927.11.7150	>Tb927.11.7150 | organism=Trypanosoma_brucei_TREU927 | product=NGG1 interacting factor 3-like | location=Tb927_11_v5.1:2001908-2002862(-) | length=281 | sequence_SO=chromosome | SO=protein_coding
0.98589	0.00611	0.97059	0.0281287	0.9507	0.99048	0.97978	0.992	Tb927.10.10590;Tb927.10.10580;Tb927.10.10570;Tb927.10.10560;Tb927.10.10550;Tb927.10.10540;Tb927.10.10530;Tb927.10.10520;Tb927.10.10510;Tb927.10.10500;Tb927.10.10490;Tb927.10.10480;Tb927.10.10470;Tb927.10.10460	Tb927.10.10590;Tb927.10.10580;Tb927.10.10570;Tb927.10.10560;Tb927.10.10550;Tb927.10.10540;Tb927.10.10530;Tb927.10.10520;Tb927.10.10510;Tb927.10.10500;Tb927.10.10490;Tb927.10.10480;Tb927.10.10470;Tb927.10.10460	>Tb927.10.10590 | organism=Trypanosoma_brucei_TREU927 | product=histone H2B, putative | location=Tb927_10_v5.1:2584533-2584871(-) | length=112 | sequence_SO=chromosome | SO=protein_coding;>Tb927.10.10580 | organism=Trypanosoma_brucei_TREU927 | product=hist
0.985915	0.050585	0.92865	0.12933	1.0201	0.8372	0.93533	1.0365	Tb927.7.2400	Tb927.7.2400	>Tb927.7.2400 | organism=Trypanosoma_brucei_TREU927 | product=tyrosyl-tRNA synthetase, putative | location=Tb927_07_v5.1:617425-618752(-) | length=425 | sequence_SO=chromosome | SO=protein_coding
0.986105	0.033995	0.9704	0.0534573	0.9326	1.0082	1.0201	0.95211	Tb927.7.240;Tb927.7.230	Tb927.7.240;Tb927.7.230	>Tb927.7.240 | organism=Trypanosoma_brucei_TREU927 | product=40S ribosomal protein S33, putative | location=Tb927_07_v5.1:43919-44230(+) | length=103 | sequence_SO=chromosome | SO=protein_coding;>Tb927.7.230 | organism=Trypanosoma_brucei_TREU927 | product=
0.986235	0.080565	0.75663	0.126897	0.6669	0.84636	1.0668	0.90567	Tb927.7.3540	Tb927.7.3540	>Tb927.7.3540 | organism=Trypanosoma_brucei_TREU927 | product=hypothetical protein, conserved | location=Tb927_07_v5.1:912391-913206(-) | length=271 | sequence_SO=chromosome | SO=protein_coding
0.98643	0.08867	1.05371	0.107325	1.1296	0.97782	1.0751	0.89776	Tb927.9.10450	Tb927.9.10450	>Tb927.9.10450 | organism=Trypanosoma_brucei_TREU927 | product=hypothetical protein, conserved | location=Tb927_09_v5.1:1639079-1642957(-) | length=1292 | sequence_SO=chromosome | SO=protein_coding
0.986505	0.024595	0.99318	0.0626779	1.0375	0.94886	1.0111	0.96191	Tb927.11.8950	Tb927.11.8950	>Tb927.11.8950 | organism=Trypanosoma_brucei_TREU927 | product=leucine rich repeat (TbLRRP1) | location=Tb927_11_v5.1:2454099-2456240(+) | length=713 | sequence_SO=chromosome | SO=protein_coding
0.986525	0.036775	1.15515	0.0361332	1.1296	1.1807	0.94975	1.0233	Tb927.4.410	Tb927.4.410	>Tb927.4.410 | organism=Trypanosoma_brucei_TREU927 | product=CAF 40 (CAF40) | location=Tb927_04_v5.1:116904-117854(-) | length=316 | sequence_SO=chromosome | SO=protein_coding
0.98655	0.09365	1.02945	0.020294	1.0151	1.0438	0.8929	1.0802	Tb927.7.3070	Tb927.7.3070	>Tb927.7.3070 | organism=Trypanosoma_brucei_TREU927 | product=hypothetical protein, conserved | location=Tb927_07_v5.1:776417-777913(+) | length=498 | sequence_SO=chromosome | SO=protein_coding
0.986595	0.020805	0.936055	0.0518097	0.97269	0.89942	0.96579	1.0074	Tb927.6.1880	Tb927.6.1880	>Tb927.6.1880 | organism=Trypanosoma_brucei_TREU927 | product=aspartyl-tRNA synthetase, putative | location=Tb927_06_v5.1:623782-625464(-) | length=560 | sequence_SO=chromosome | SO=protein_coding
0.98664	0.01526	0.884655	0.0418678	0.91426	0.85505	1.0019	0.97138	Tb927.5.4380;Tb05.5K5.30	Tb927.5.4380;Tb05.5K5.30	>Tb927.5.4380 | organism=Trypanosoma_brucei_TREU927 | product=kinetoplastid-specific phospho-protein phosphatase, putative | location=Tb927_05_v5.1:1357435-1359345(-) | length=636 | sequence_SO=chromosome | SO=protein_coding;>Tb05.5K5.30 | organism=Trypano
0.986655	0.045745	0.95207	0.0361756	0.92649	0.97765	0.94091	1.0324	Tb927.11.4210	Tb927.11.4210	>Tb927.11.4210 | organism=Trypanosoma_brucei_TREU927 | product=hypothetical protein, conserved | location=Tb927_11_v5.1:1233113-1235005(-) | length=630 | sequence_SO=chromosome | SO=protein_coding
0.986675	0.012745	1.00208	0.0314309	0.97985	1.0243	0.99942	0.97393	Tb927.1.2260	Tb927.1.2260	>Tb927.1.2260 | organism=Trypanosoma_brucei_TREU927 | product=calpain-like protein fragment, putative | location=Tb927_01_v5.1:564977-565366(+) | length=129 | sequence_SO=chromosome | SO=protein_coding
0.986675	0.067825	1.068	0.0687308	1.0194	1.1166	0.91885	1.0545	Tb927.4.4360;Tb927.8.8020	Tb927.4.4360	>Tb927.4.4360 | organism=Trypanosoma_brucei_TREU927 | product=monoglyceride lipase, putative | location=Tb927_04_v5.1:1148852-1149784(-) | length=310 | sequence_SO=chromosome | SO=protein_coding
0.986845	0.000545	0.98157	0.031438	1.0038	0.95934	0.98739	0.9863	Tb927.4.1100;Tb927.11.680;Tb11.0880	Tb927.4.1100;Tb927.11.680;Tb11.0880	>Tb927.4.1100 | organism=Trypanosoma_brucei_TREU927 | product=ribosomal protein L21E (60S), putative | location=Tb927_04_v5.1:292933-293412(-) | length=159 | sequence_SO=chromosome | SO=protein_coding;>Tb927.11.680 | organism=Trypanosoma_brucei_TREU927 | p
0.98691	0.01429	0.91322	0.0625507	0.95745	0.86899	0.97262	1.0012	Tb927.9.9810	Tb927.9.9810	>Tb927.9.9810 | organism=Trypanosoma_brucei_TREU927 | product=hypothetical protein, conserved | location=Tb927_09_v5.1:1556919-1557377(-) | length=152 | sequence_SO=chromosome | SO=protein_coding
0.98694	0.00425	0.87283	0.00186676	0.87415	0.87151	0.98269	0.99119	Tb927.11.3250	Tb927.11.3250	>Tb927.11.3250 | organism=Trypanosoma_brucei_TREU927 | product=dynein heavy chain, putative | location=Tb927_11_v5.1:927364-941340(+) | length=4658 | sequence_SO=chromosome | SO=protein_coding
0.986995	0.001825	0.907415	0.00654074	0.91204	0.90279	0.98882	0.98517	Tb927.1.1670;Tb11.v5.0887	Tb927.1.1670	>Tb927.1.1670 | organism=Trypanosoma_brucei_TREU927 | product=hypothetical protein, conserved | location=Tb927_01_v5.1:420033-423280(+) | length=1081 | sequence_SO=chromosome | SO=protein_coding
0.987015	0.001585	1.0286	0.00494975	1.0251	1.0321	0.9886	0.98543	Tb927.11.1900	Tb927.11.1900	>Tb927.11.1900 | organism=Trypanosoma_brucei_TREU927 | product=T-complex protein 1, beta subunit, putative | location=Tb927_11_v5.1:555971-557790(-) | length=529 | sequence_SO=chromosome | SO=protein_coding
0.98742	0.00308	0.893585	0.00751655	0.8989	0.88827	0.9905	0.98434	Tb927.7.3550	Tb927.7.3550	>Tb927.7.3550 | organism=Trypanosoma_brucei_TREU927 | product=hypothetical protein, conserved | location=Tb927_07_v5.1:914750-918475(-) | length=1241 | sequence_SO=chromosome | SO=protein_coding
0.98761	0.18169	0.90675	0.0185686	0.89362	0.91988	0.80592	1.1693	Tb927.9.5590	Tb927.9.5590	>Tb927.9.5590 | organism=Trypanosoma_brucei_TREU927 | product=DNA topoisomerase ii (TOP2) | location=Tb927_09_v5.1:961067-964732(+) | length=1221 | sequence_SO=chromosome | SO=protein_coding
0.987845	0.004475	0.9685	0.011045	0.96069	0.97631	0.98337	0.99232	Tb927.5.900;Tb927.5.910;Tb11.v5.0559;Tb11.v5.0558	Tb927.5.900;Tb927.5.910;Tb11.v5.0559	>Tb927.5.900 | organism=Trypanosoma_brucei_TREU927 | product=oligosaccharyl transferase subunit, putative | location=Tb927_05_v5.1:357479-359944(+) | length=821 | sequence_SO=chromosome | SO=protein_coding;>Tb927.5.910 | organism=Trypanosoma_brucei_TREU927
0.98795	0.00761	1.00796	0.0146159	0.99763	1.0183	0.99556	0.98034	Tb927.10.5340;Tb927.10.5330;Tb11.v5.1060;Tb11.v5.0243	Tb927.10.5340;Tb927.10.5330;Tb11.v5.1060;Tb11.v5.0243	>Tb927.10.5340 | organism=Trypanosoma_brucei_TREU927 | product=40S ribosomal protein S18, putative (RPS18) | location=Tb927_10_v5.1:1333758-1334219(+) | length=153 | sequence_SO=chromosome | SO=protein_coding;>Tb927.10.5330 | organism=Trypanosoma_brucei_TR
0.98799	0.00149	1.00684	0.0253993	1.0248	0.98888	0.9865	0.98948	Tb927.6.4480	Tb927.6.4480	>Tb927.6.4480 | organism=Trypanosoma_brucei_TREU927 | product=valyl-tRNA synthetase, putative (ValRS) | location=Tb927_06_v5.1:1256976-1259903(-) | length=975 | sequence_SO=chromosome | SO=protein_coding
0.98808	0.12832	3.16003	3.71086	0.53605	5.784	0.85976	1.1164	Tb927.11.2790	Tb927.11.2790	>Tb927.11.2790 | organism=Trypanosoma_brucei_TREU927 | product=hypothetical protein, conserved | location=Tb927_11_v5.1:815052-817181(-) | length=709 | sequence_SO=chromosome | SO=protein_coding
0.98811	0.00016	0.97083	0.0153725	0.9817	0.95996	0.98795	0.98827	Tb927.4.1300	Tb927.4.1300	>Tb927.4.1300 | organism=Trypanosoma_brucei_TREU927 | product=amidinotransferase, putative | location=Tb927_04_v5.1:341209-342333(-) | length=374 | sequence_SO=chromosome | SO=protein_coding
0.988115	0.007475	1.0113	0.0104652	1.0039	1.0187	0.99559	0.98064	Tb927.11.9220	Tb927.11.9220	>Tb927.11.9220 | organism=Trypanosoma_brucei_TREU927 | product=proteasome regulatory non-ATP-ase subunit 2 (RPN2) | location=Tb927_11_v5.1:2527349-2530282(+) | length=977 | sequence_SO=chromosome | SO=protein_coding
0.988235	0.054665	NaN	NaN	1.0886	NaN	1.0429	0.93357	Tb927.6.3020	Tb927.6.3020	>Tb927.6.3020 | organism=Trypanosoma_brucei_TREU927 | product=hypothetical protein, conserved | location=Tb927_06_v5.1:898968-899834(+) | length=288 | sequence_SO=chromosome | SO=protein_coding
0.98837	0.03283	0.905405	0.0198485	0.91944	0.89137	0.95554	1.0212	Tb927.10.2880	Tb927.10.2880	>Tb927.10.2880 | organism=Trypanosoma_brucei_TREU927 | product=calcium channel protein, putative | location=Tb927_10_v5.1:737081-745162(+) | length=2693 | sequence_SO=chromosome | SO=protein_coding
0.98851	0.03429	1.09325	0.0590434	1.0515	1.135	0.95422	1.0228	Tb927.8.2460	Tb927.8.2460	>Tb927.8.2460 | organism=Trypanosoma_brucei_TREU927 | product=hypothetical protein, conserved | location=Tb927_08_v5.1:734889-735789(+) | length=284 | sequence_SO=chromosome | SO=protein_coding
0.98861	0.07649	NaN	NaN	1.0296	NaN	1.0651	0.91212	Tb927.11.16110	Tb927.11.16110	>Tb927.11.16110 | organism=Trypanosoma_brucei_TREU927 | product=integrin alpha chain protein, putative | location=Tb927_11_v5.1:4265056-4268758(-) | length=703 | sequence_SO=chromosome | SO=protein_coding
0.988615	0.048285	1.1519	0.161503	1.0377	1.2661	1.0369	0.94033	Tb927.8.1210	Tb927.8.1210	>Tb927.8.1210 | organism=Trypanosoma_brucei_TREU927 | product=hypothetical protein, conserved | location=Tb927_08_v5.1:385963-388023(-) | length=686 | sequence_SO=chromosome | SO=protein_coding
0.98882	0.02158	0.97855	0.0274357	0.95915	0.99795	0.96724	1.0104	Tb927.9.5210	Tb927.9.5210	>Tb927.9.5210 | organism=Trypanosoma_brucei_TREU927 | product=glutaminyl-tRNA synthetase, putative | location=Tb927_09_v5.1:918642-920375(+) | length=577 | sequence_SO=chromosome | SO=protein_coding
0.988825	0.005575	0.903675	0.0207253	0.88902	0.91833	0.98325	0.9944	Tb927.8.3250;Tb927.8.1930	Tb927.8.3250	>Tb927.8.3250 | organism=Trypanosoma_brucei_TREU927 | product=dynein heavy chain, putative | location=Tb927_08_v5.1:967385-981409(+) | length=4674 | sequence_SO=chromosome | SO=protein_coding
0.98883	0.00902	0.86332	0.0385515	0.83606	0.89058	0.99785	0.97981	Tb927.2.5270	Tb927.2.5270	>Tb927.2.5270 | organism=Trypanosoma_brucei_TREU927 | product=dynein heavy chain, putative | location=Tb927_02_v5.1:925431-938171(+) | length=4246 | sequence_SO=chromosome | SO=protein_coding
0.988935	0.010105	0.96486	0.00219203	0.96641	0.96331	0.97883	0.99904	Tb927.2.4230;Tb11.v5.0827	Tb927.2.4230	>Tb927.2.4230 | organism=Trypanosoma_brucei_TREU927 | product=NUP-1 protein, putative | location=Tb927_02_v5.1:743098-754041(-) | length=3647 | sequence_SO=chromosome | SO=protein_coding
0.98918	0.07972	1.04594	0.305831	1.2622	0.82969	0.90946	1.0689	Tb927.7.2790	Tb927.7.2790	>Tb927.7.2790 | organism=Trypanosoma_brucei_TREU927 | product=hypothetical protein, conserved | location=Tb927_07_v5.1:723558-725663(+) | length=701 | sequence_SO=chromosome | SO=protein_coding
0.989215	0.000545	0.99963	0.0338987	1.0236	0.97566	0.98976	0.98867	Tb927.10.13280	Tb927.10.13280	>Tb927.10.13280 | organism=Trypanosoma_brucei_TREU927 | product=hypothetical protein, conserved | location=Tb927_10_v5.1:3238318-3246138(-) | length=2606 | sequence_SO=chromosome | SO=protein_coding
0.989235	0.011965	1.0984	0.10352	1.0252	1.1716	0.97727	1.0012	Tb927.11.9470	Tb927.11.9470	>Tb927.11.9470 | organism=Trypanosoma_brucei_TREU927 | product=ADP-ribosylation factor GTPase activating protein, putative | location=Tb927_11_v5.1:2589022-2590083(-) | length=353 | sequence_SO=chromosome | SO=protein_coding
0.98952	0.01298	0.84779	0.00711349	0.84276	0.85282	1.0025	0.97654	Tb927.9.1750	Tb927.9.1750	>Tb927.9.1750 | organism=Trypanosoma_brucei_TREU927 | product=hypothetical protein, conserved | location=Tb927_09_v5.1:398584-412023(-) | length=4479 | sequence_SO=chromosome | SO=protein_coding
0.98952	0.00113	0.938185	0.00178898	0.93692	0.93945	0.99065	0.98839	Tb927.1.3830	Tb927.1.3830	>Tb927.1.3830 | organism=Trypanosoma_brucei_TREU927 | product=glucose-6-phosphate isomerase, glycosomal (PGI) | location=Tb927_01_v5.1:816419-818242(+) | length=607 | sequence_SO=chromosome | SO=protein_coding
0.98952	0.01538	0.971955	0.0328593	0.99519	0.94872	0.97414	1.0049	Tb927.11.5300	Tb927.11.5300	>Tb927.11.5300 | organism=Trypanosoma_brucei_TREU927 | product=kinesin, putative,mitotic centromere-associated kinesin, putative (Kif13-3) | location=Tb927_11_v5.1:1510715-1512415(+) | length=566 | sequence_SO=chromosome | SO=protein_coding
0.98955	0.00373	0.854575	0.00258094	0.8564	0.85275	0.99328	0.98582	Tb927.10.8000	Tb927.10.8000	>Tb927.10.8000 | organism=Trypanosoma_brucei_TREU927 | product=hypothetical protein, conserved | location=Tb927_10_v5.1:1991027-1995016(-) | length=1329 | sequence_SO=chromosome | SO=protein_coding
0.989675	0.022925	1.2148	0.00268701	1.2129	1.2167	1.0126	0.96675	Tb927.7.1340;Tb927.7.1320	Tb927.7.1340;Tb927.7.1320	>Tb927.7.1340 | organism=Trypanosoma_brucei_TREU927 | product=10 kDa heat shock protein, putative (HSP10) | location=Tb927_07_v5.1:343648-343950(+) | length=100 | sequence_SO=chromosome | SO=protein_coding;>Tb927.7.1320 | organism=Trypanosoma_brucei_TREU92
0.98975	0.00078	1.05061	0.121184	0.96492	1.1363	0.99053	0.98897	Tb927.6.3610	Tb927.6.3610	>Tb927.6.3610 | organism=Trypanosoma_brucei_TREU927 | product=hypothetical protein, conserved | location=Tb927_06_v5.1:1076832-1077869(-) | length=345 | sequence_SO=chromosome | SO=protein_coding
0.989825	0.012575	0.890945	0.0536482	0.85301	0.92888	0.97725	1.0024	Tb927.10.7690	Tb927.10.7690	>Tb927.10.7690 | organism=Trypanosoma_brucei_TREU927 | product=rib72 protein- like protein | location=Tb927_10_v5.1:1934767-1936941(-) | length=724 | sequence_SO=chromosome | SO=protein_coding
0.989885	0.007665	0.894245	0.0111652	0.88635	0.90214	0.98222	0.99755	Tb927.10.9570;Tb11.v5.0579	Tb927.10.9570;Tb11.v5.0579	>Tb927.10.9570 | organism=Trypanosoma_brucei_TREU927 | product=paraflagellar rod component, putative (PFC14) | location=Tb927_10_v5.1:2360337-2363585(+) | length=1082 | sequence_SO=chromosome | SO=protein_coding;>Tb11.v5.0579 | organism=Trypanosoma_brucei_
0.98989	0.05501	1.01415	0.0344361	1.0385	0.9898	1.0449	0.93488	Tb927.10.9890;Tb11.v5.0458	Tb927.10.9890	>Tb927.10.9890 | organism=Trypanosoma_brucei_TREU927 | product=hypothetical protein, conserved | location=Tb927_10_v5.1:2442363-2444978(+) | length=871 | sequence_SO=chromosome | SO=protein_coding
0.98991	0.13309	0.964795	0.157833	1.0764	0.85319	0.85682	1.123	Tb927.8.4640	Tb927.8.4640	>Tb927.8.4640 | organism=Trypanosoma_brucei_TREU927 | product=flagellar protofilament ribbon protein, putative | location=Tb927_08_v5.1:1366364-1367521(-) | length=385 | sequence_SO=chromosome | SO=protein_coding
0.9901	0.0115	1.02905	0.0140714	1.039	1.0191	0.9786	1.0016	Tb927.9.15150;Tb927.9.15110	Tb927.9.15150;Tb927.9.15110	>Tb927.9.15150 | organism=Trypanosoma_brucei_TREU927 | product=unspecified product | location=Tb927_09_v5.1:2360401-2361327(+) | length=308 | sequence_SO=chromosome | SO=protein_coding;>Tb927.9.15110 | organism=Trypanosoma_brucei_TREU927 | product=unspecif
0.99018	0.00422	1.04355	0.000353553	1.0433	1.0438	0.98596	0.9944	Tb927.10.6060;Tb11.v5.0199	Tb927.10.6060;Tb11.v5.0199	>Tb927.10.6060 | organism=Trypanosoma_brucei_TREU927 | product=universal minicircle sequence binding protein (UMSBP), putative,DNA-binding protein HEXBP, putative,zinc finger protein | location=Tb927_10_v5.1:1529258-1529899(-) | length=213 | sequence_SO=ch
0.9902	0.0246	0.91172	0.00731148	0.91689	0.90655	1.0148	0.9656	Tb927.9.11850	Tb927.9.11850	>Tb927.9.11850 | organism=Trypanosoma_brucei_TREU927 | product=structural maintenance of chromosome 1, putative (SMC1) | location=Tb927_09_v5.1:1847890-1851717(+) | length=1275 | sequence_SO=chromosome | SO=protein_coding
0.990245	0.006485	1.06455	0.000636396	1.0641	1.065	0.98376	0.99673	Tb927.10.12710	Tb927.10.12710	>Tb927.10.12710 | organism=Trypanosoma_brucei_TREU927 | product=heat shock protein 110, putative | location=Tb927_10_v5.1:3085110-3087545(-) | length=811 | sequence_SO=chromosome | SO=protein_coding
0.990365	0.010435	1.028	0.00169706	1.0292	1.0268	1.0008	0.97993	Tb927.8.7980;Tb927.4.4380	Tb927.8.7980;Tb927.4.4380	>Tb927.8.7980 | organism=Trypanosoma_brucei_TREU927 | product=vacuolar-type proton translocating pyrophosphatase 1 (TVP1) | location=Tb927_08_v5.1:2351748-2354228(+) | length=826 | sequence_SO=chromosome | SO=protein_coding;>Tb927.4.4380 | organism=Trypano
0.99041	0.01319	1.0281	0.0154149	1.039	1.0172	0.97722	1.0036	Tb927.3.1120	Tb927.3.1120	>Tb927.3.1120 | organism=Trypanosoma_brucei_TREU927 | product=GTP-binding nuclear protein rtb2, putative (rtb2) | location=Tb927_03_v5.1:273590-274243(+) | length=217 | sequence_SO=chromosome | SO=protein_coding
0.99041	0.05009	1.10715	0.0245366	1.1245	1.0898	1.0405	0.94032	Tb927.10.14180	Tb927.10.14180	>Tb927.10.14180 | organism=Trypanosoma_brucei_TREU927 | product=protein transport protein SEC13, putative,cytosolic coat protein, putative | location=Tb927_10_v5.1:3444000-3445124(-) | length=374 | sequence_SO=chromosome | SO=protein_coding
0.990445	0.020955	0.924925	0.0347402	0.94949	0.90036	0.96949	1.0114	Tb927.10.15360	Tb927.10.15360	>Tb927.10.15360 | organism=Trypanosoma_brucei_TREU927 | product=hypothetical protein, conserved | location=Tb927_10_v5.1:3763602-3768911(+) | length=1769 | sequence_SO=chromosome | SO=protein_coding
0.990655	0.013145	1.0069	0.00212132	1.0054	1.0084	0.97751	1.0038	Tb927.9.5840;Tb927.9.5750	Tb927.9.5840;Tb927.9.5750	>Tb927.9.5840 | organism=Trypanosoma_brucei_TREU927 | product=unspecified product (TRYP1) | location=Tb927_09_v5.1:989953-990552(+) | length=199 | sequence_SO=chromosome | SO=protein_coding;>Tb927.9.5750 | organism=Trypanosoma_brucei_TREU927 | product=unsp
0.990675	0.117925	1.16595	0.0828022	1.1074	1.2245	0.87275	1.1086	Tb927.11.6610	Tb927.11.6610	>Tb927.11.6610 | organism=Trypanosoma_brucei_TREU927 | product=hypothetical protein, conserved | location=Tb927_11_v5.1:1866721-1867815(-) | length=364 | sequence_SO=chromosome | SO=protein_coding
0.99074	0.05516	1.03815	0.00487904	1.0416	1.0347	1.0459	0.93558	Tb927.11.3290	Tb927.11.3290	>Tb927.11.3290 | organism=Trypanosoma_brucei_TREU927 | product=hypothetical protein, conserved (p166) | location=Tb927_11_v5.1:956251-960756(+) | length=1501 | sequence_SO=chromosome | SO=protein_coding
0.9908	0.0875	NaN	NaN	0.72955	NaN	0.9033	1.0783	Tb927.6.3820	Tb927.6.3820	>Tb927.6.3820 | organism=Trypanosoma_brucei_TREU927 | product=hypothetical protein, conserved | location=Tb927_06_v5.1:1131562-1134105(-) | length=847 | sequence_SO=chromosome | SO=protein_coding
0.990875	0.009325	0.74327	0.367879	0.48314	1.0034	1.0002	0.98155	Tb927.10.15370;Tb11.v5.0480	Tb927.10.15370;Tb11.v5.0480	>Tb927.10.15370 | organism=Trypanosoma_brucei_TREU927 | product=RNA-binding protein RPC40, putative,DNA-directed RNA polymerase, alpha subunit, putative (RPC40) | location=Tb927_10_v5.1:3770218-3771231(+) | length=337 | sequence_SO=chromosome | SO=protein_
0.990885	0.014015	1.0239	0.0233345	1.0074	1.0404	0.97687	1.0049	Tb927.9.6070;Tb927.10.11540	Tb927.9.6070;Tb927.10.11540	>Tb927.9.6070 | organism=Trypanosoma_brucei_TREU927 | product=40S ribosomal protein S3, putative (RPS3) | location=Tb927_09_v5.1:1008372-1009016(+) | length=214 | sequence_SO=chromosome | SO=protein_coding;>Tb927.10.11540 | organism=Trypanosoma_brucei_TREU
0.990975	2.5e-05	0.989865	0.0453043	1.0219	0.95783	0.991	0.99095	Tb927.2.5800	Tb927.2.5800	>Tb927.2.5800 | organism=Trypanosoma_brucei_TREU927 | product=sedoheptulose-1,7-bisphosphatase (SBPase) | location=Tb927_02_v5.1:1046357-1047355(+) | length=332 | sequence_SO=chromosome | SO=protein_coding
0.990985	0.004775	0.989065	0.0470014	0.95583	1.0223	0.98621	0.99576	Tb927.6.4740	Tb927.6.4740	>Tb927.6.4740 | organism=Trypanosoma_brucei_TREU927 | product=importin-alpha re-exporter protein, putative,cellular apoptosis susceptibility protein, putative | location=Tb927_06_v5.1:1317878-1320760(+) | length=960 | sequence_SO=chromosome | SO=protein_co
0.99101	0.05159	0.932695	0.060295	0.97533	0.89006	0.93942	1.0426	Tb927.8.6580	Tb927.8.6580	>Tb927.8.6580 | organism=Trypanosoma_brucei_TREU927 | product=succinate dehydrogenase flavoprotein, putative | location=Tb927_08_v5.1:1901186-1903061(-) | length=609 | sequence_SO=chromosome | SO=protein_coding
0.991095	0.012305	0.896215	0.0187171	0.88298	0.90945	0.97879	1.0034	Tb927.10.10280	Tb927.10.10280	>Tb927.10.10280 | organism=Trypanosoma_brucei_TREU927 | product=microtubule-associated protein, putative | location=Tb927_10_v5.1:2524751-2531866(-) | length=2371 | sequence_SO=chromosome | SO=protein_coding
0.9911	0.0405	0.9583	0.0110026	0.96608	0.95052	0.9506	1.0316	Tb927.3.3750	Tb927.3.3750	>Tb927.3.3750 | organism=Trypanosoma_brucei_TREU927 | product=paraflagellar rod component, putative (PFC7) | location=Tb927_03_v5.1:1046887-1048081(+) | length=176 | sequence_SO=chromosome | SO=protein_coding
0.99125	0.03065	1.02555	0.0352846	1.0006	1.0505	0.9606	1.0219	Tb927.7.5790	Tb927.7.5790	>Tb927.7.5790 | organism=Trypanosoma_brucei_TREU927 | product=protein disulfide isomerase, putative | location=Tb927_07_v5.1:1562540-1562947(+) | length=135 | sequence_SO=chromosome | SO=protein_coding
0.991315	0.032485	1.04051	0.144808	1.1429	0.93811	1.0238	0.95883	Tb927.8.3550	Tb927.8.3550	>Tb927.8.3550 | organism=Trypanosoma_brucei_TREU927 | product=mitogen-activated protein kinase 3, putative | location=Tb927_08_v5.1:1064638-1065753(-) | length=371 | sequence_SO=chromosome | SO=protein_coding
0.99136	0.00385	NaN	NaN	1.2266	NaN	0.98751	0.99521	Tb927.2.3620	Tb927.2.3620	>Tb927.2.3620 | organism=Trypanosoma_brucei_TREU927 | product=GTP-binding elongation factor Tu family, putative | location=Tb927_02_v5.1:646032-648449(-) | length=805 | sequence_SO=chromosome | SO=protein_coding
0.991435	0.065565	1.00151	0.017812	0.98891	1.0141	1.057	0.92587	Tb927.9.2520;Tb11.v5.0868	Tb927.9.2520;Tb11.v5.0868	>Tb927.9.2520 | organism=Trypanosoma_brucei_TREU927 | product=microtubule- associated protein (GB4) | location=Tb927_09_v5.1:535314-559958(-) | length=8214 | sequence_SO=chromosome | SO=protein_coding;>Tb11.v5.0868 | organism=Trypanosoma_brucei_TREU927 | p
0.991445	0.011655	0.992975	0.0287439	0.97265	1.0133	0.97979	1.0031	Tb927.7.3440	Tb927.7.3440	>Tb927.7.3440 | organism=Trypanosoma_brucei_TREU927 | product=I/6 autoantigen | location=Tb927_07_v5.1:891289-892029(-) | length=246 | sequence_SO=chromosome | SO=protein_coding
0.99146	0.01344	0.887605	0.00635689	0.88311	0.8921	0.97802	1.0049	Tb927.3.5020	Tb927.3.5020	>Tb927.3.5020 | organism=Trypanosoma_brucei_TREU927 | product=hypothetical protein, conserved | location=Tb927_03_v5.1:1408124-1412365(+) | length=1413 | sequence_SO=chromosome | SO=protein_coding
0.991555	0.016945	0.90503	0.0185686	0.91816	0.8919	1.0085	0.97461	Tb927.10.13290	Tb927.10.13290	>Tb927.10.13290 | organism=Trypanosoma_brucei_TREU927 | product=ethanolamine phosphotransferase (EPT) | location=Tb927_10_v5.1:3246411-3247649(-) | length=412 | sequence_SO=chromosome | SO=protein_coding
0.991635	0.016765	1.04095	0.0154856	1.03	1.0519	1.0084	0.97487	Tb927.10.14990	Tb927.10.14990	>Tb927.10.14990 | organism=Trypanosoma_brucei_TREU927 | product=intraflagellar transport protein IFT80/CHE2, putative (IFT80) | location=Tb927_10_v5.1:3663015-3665363(+) | length=782 | sequence_SO=chromosome | SO=protein_coding
0.99171	0.00919	1.02995	0.0136472	1.0203	1.0396	1.0009	0.98252	Tb927.9.8740	Tb927.9.8740	>Tb927.9.8740 | organism=Trypanosoma_brucei_TREU927 | product=RNA-binding protein (DRBD3) | location=Tb927_09_v5.1:1408798-1409781(-) | length=327 | sequence_SO=chromosome | SO=protein_coding
0.991935	0.029565	0.99336	0.00428507	0.99033	0.99639	1.0215	0.96237	Tb927.11.740	Tb927.11.740	>Tb927.11.740 | organism=Trypanosoma_brucei_TREU927 | product=eukaryotic translation initiation factor 5a, putative (eIF-5A) | location=Tb927_11_v5.1:183340-185046(+) | length=166 | sequence_SO=chromosome | SO=protein_coding
0.992	0.0469	1.0733	0.0462448	1.106	1.0406	1.0389	0.9451	Tb927.8.1190;Tb927.8.1170;Tb11.v5.0871	Tb927.8.1190;Tb927.8.1170;Tb11.v5.0871	>Tb927.8.1190 | organism=Trypanosoma_brucei_TREU927 | product=hypothetical protein, conserved | location=Tb927_08_v5.1:379292-380624(-) | length=331 | sequence_SO=chromosome | SO=protein_coding;>Tb927.8.1170 | organism=Trypanosoma_brucei_TREU927 | product=
0.992185	0.001535	0.97874	0.00190919	0.98009	0.97739	0.99372	0.99065	Tb927.10.15760	Tb927.10.15760	>Tb927.10.15760 | organism=Trypanosoma_brucei_TREU927 | product=hypothetical protein, conserved | location=Tb927_10_v5.1:3895573-3896520(+) | length=315 | sequence_SO=chromosome | SO=protein_coding
0.992265	0.052235	0.923005	0.0567312	0.88289	0.96312	0.94003	1.0445	Tb927.1.5030	Tb927.1.5030	>Tb927.1.5030 | organism=Trypanosoma_brucei_TREU927 | product=leucine-rich repeat protein (LRRP), putative | location=Tb927_01_v5.1:1007804-1010011(+) | length=735 | sequence_SO=chromosome | SO=protein_coding
0.99228	0.05322	0.86053	0.0504591	0.89621	0.82485	1.0455	0.93906	Tb927.4.3040	Tb927.4.3040	>Tb927.4.3040 | organism=Trypanosoma_brucei_TREU927 | product=hypothetical protein, conserved | location=Tb927_04_v5.1:805021-805638(+) | length=205 | sequence_SO=chromosome | SO=protein_coding
0.99239	0.02901	0.9164	0.00292742	0.91433	0.91847	1.0214	0.96338	Tb927.9.11580	Tb927.9.11580	>Tb927.9.11580 | organism=Trypanosoma_brucei_TREU927 | product=Gim5A protein,glycosomal membrane protein (gim5A) | location=Tb927_09_v5.1:1804597-1805328(+) | length=243 | sequence_SO=chromosome | SO=protein_coding
0.9924	0.0182	0.847645	0.074819	0.79474	0.90055	1.0106	0.9742	Tb927.3.5370	Tb927.3.5370	>Tb927.3.5370 | organism=Trypanosoma_brucei_TREU927 | product=hypothetical protein, conserved | location=Tb927_03_v5.1:1503347-1505067(+) | length=313 | sequence_SO=chromosome | SO=protein_coding
0.99241	0.02309	1.17433	0.251122	0.99676	1.3519	0.96932	1.0155	Tb927.11.8120	Tb927.11.8120	>Tb927.11.8120 | organism=Trypanosoma_brucei_TREU927 | product=protein transport protein SEC13, putative | location=Tb927_11_v5.1:2274092-2275160(+) | length=327 | sequence_SO=chromosome | SO=protein_coding
0.99255	0.10075	0.87592	0.147672	0.98034	0.7715	0.8918	1.0933	Tb927.10.5860	Tb927.10.5860	>Tb927.10.5860 | organism=Trypanosoma_brucei_TREU927 | product=hypothetical protein, conserved | location=Tb927_10_v5.1:1465834-1466262(-) | length=142 | sequence_SO=chromosome | SO=protein_coding
0.9927	0.0092	NaN	NaN	0.89541	NaN	0.9835	1.0019	Tb927.9.12480	Tb927.9.12480	>Tb927.9.12480 | organism=Trypanosoma_brucei_TREU927 | product=hypothetical protein, conserved | location=Tb927_09_v5.1:1949387-1950495(+) | length=155 | sequence_SO=chromosome | SO=protein_coding
0.992725	0.057775	0.983795	0.0420092	1.0135	0.95409	0.93495	1.0505	Tb927.5.3250	Tb927.5.3250	>Tb927.5.3250 | organism=Trypanosoma_brucei_TREU927 | product=hypothetical protein, conserved | location=Tb927_05_v5.1:1068696-1073369(-) | length=1557 | sequence_SO=chromosome | SO=protein_coding
0.99284	0.01006	1.20485	0.189858	1.0706	1.3391	1.0029	0.98278	Tb927.8.5050	Tb927.8.5050	>Tb927.8.5050 | organism=Trypanosoma_brucei_TREU927 | product=hypothetical protein, conserved | location=Tb927_08_v5.1:1491897-1494137(+) | length=746 | sequence_SO=chromosome | SO=protein_coding
0.992895	0.013505	1.02715	0.00516188	1.0308	1.0235	0.97939	1.0064	Tb927.9.9860	Tb927.9.9860	>Tb927.9.9860 | organism=Trypanosoma_brucei_TREU927 | product=hypothetical protein, conserved | location=Tb927_09_v5.1:1561649-1563811(-) | length=720 | sequence_SO=chromosome | SO=protein_coding
0.99291	0.09519	1.0363	0.00735391	1.0311	1.0415	1.1217	0.89772	Tb927.10.5950;Tb11.v5.0190;Tb927.10.5930;Tb927.10.5940	Tb927.10.5950;Tb11.v5.0190;Tb927.10.5930;Tb927.10.5940	>Tb927.10.5950 | organism=Trypanosoma_brucei_TREU927 | product=protein kinase, putative | location=Tb927_10_v5.1:1491040-1492524(-) | length=494 | sequence_SO=chromosome | SO=protein_coding;>Tb11.v5.0190 | organism=Trypanosoma_brucei_TREU927 | product=prot
0.99293	0.02047	0.946615	0.0410475	0.91759	0.97564	0.97246	1.0134	Tb927.3.1370;Tb927.10.2840	Tb927.3.1370;Tb927.10.2840	>Tb927.3.1370 | organism=Trypanosoma_brucei_TREU927 | product=40S ribosomal protein S25, putative | location=Tb927_03_v5.1:343637-343978(+) | length=113 | sequence_SO=chromosome | SO=protein_coding;>Tb927.10.2840 | organism=Trypanosoma_brucei_TREU927 | pro
0.993005	0.001055	0.855145	0.00566393	0.85915	0.85114	0.99195	0.99406	Tb927.10.830	Tb927.10.830	>Tb927.10.830 | organism=Trypanosoma_brucei_TREU927 | product=adenylate kinase, putative | location=Tb927_10_v5.1:215236-216018(+) | length=260 | sequence_SO=chromosome | SO=protein_coding
0.993035	0.012965	1.00905	0.00912168	1.0155	1.0026	0.98007	1.006	Tb927.9.15210;Tb927.10.1590	Tb927.9.15210;Tb927.10.1590	>Tb927.9.15210 | organism=Trypanosoma_brucei_TREU927 | product=ribosomal protein L36, putative | location=Tb927_09_v5.1:2362520-2362849(+) | length=109 | sequence_SO=chromosome | SO=protein_coding;>Tb927.10.1590 | organism=Trypanosoma_brucei_TREU927 | prod
0.993045	0.016355	0.879115	0.029154	0.8585	0.89973	1.0094	0.97669	Tb927.9.12110	Tb927.9.12110	>Tb927.9.12110 | organism=Trypanosoma_brucei_TREU927 | product=6-phosphogluconate dehydrogenase, decarboxylating (gnD) | location=Tb927_09_v5.1:1894375-1895814(+) | length=479 | sequence_SO=chromosome | SO=protein_coding
0.9931	0.00332	1.05965	0.0304763	1.0381	1.0812	0.99642	0.98978	Tb927.8.1340;Tb927.8.1330	Tb927.8.1340;Tb927.8.1330	>Tb927.8.1340 | organism=Trypanosoma_brucei_TREU927 | product=60S ribosomal protein L7a, putative | location=Tb927_08_v5.1:429245-430075(-) | length=276 | sequence_SO=chromosome | SO=protein_coding;>Tb927.8.1330 | organism=Trypanosoma_brucei_TREU927 | prod
0.993105	0.002905	0.964595	0.00361332	0.96204	0.96715	0.99601	0.9902	Tb927.6.4300;Tb927.6.4280	Tb927.6.4300;Tb927.6.4280	>Tb927.6.4300 | organism=Trypanosoma_brucei_TREU927 | product=glyceraldehyde 3-phosphate dehydrogenase, glycosomal (GAPDH) | location=Tb927_06_v5.1:1220755-1221834(-) | length=359 | sequence_SO=chromosome | SO=protein_coding;>Tb927.6.4280 | organism=Trypan
0.993115	0.060985	1.04075	0.0361332	1.0663	1.0152	0.93213	1.0541	Tb927.7.1330	Tb927.7.1330	>Tb927.7.1330 | organism=Trypanosoma_brucei_TREU927 | product=hypothetical protein, conserved | location=Tb927_07_v5.1:342229-343296(+) | length=355 | sequence_SO=chromosome | SO=protein_coding
0.993125	0.055075	1.01625	0.01492	1.0268	1.0057	1.0482	0.93805	Tb927.5.950	Tb927.5.950	>Tb927.5.950 | organism=Trypanosoma_brucei_TREU927 | product=monothiol glutaredoxin, putative | location=Tb927_05_v5.1:378044-378712(+) | length=222 | sequence_SO=chromosome | SO=protein_coding
0.99313	0.00947	1.1021	0.0258801	1.0838	1.1204	1.0026	0.98366	Tb927.10.6080;Tb11.v5.0200	Tb927.10.6080;Tb11.v5.0200	>Tb927.10.6080 | organism=Trypanosoma_brucei_TREU927 | product=proteasome beta 5 subunit, putative,proteasome beta 5 subunit (PRCE) | location=Tb927_10_v5.1:1533450-1534382(-) | length=310 | sequence_SO=chromosome | SO=protein_coding;>Tb11.v5.0200 | organi
0.99317	0.00485	0.976835	0.00171827	0.97562	0.97805	0.98832	0.99802	Tb927.7.2940;Tb927.7.2930;Tb927.7.2920;Tb927.7.2910;Tb927.7.2900;Tb927.7.2890;Tb927.7.2880;Tb927.7.2870;Tb927.7.2860;Tb927.7.2850;Tb927.7.2840;Tb927.7.2830;Tb927.7.2820	Tb927.7.2940;Tb927.7.2930;Tb927.7.2920;Tb927.7.2910;Tb927.7.2900;Tb927.7.2890;Tb927.7.2880;Tb927.7.2870;Tb927.7.2860;Tb927.7.2850;Tb927.7.2840;Tb927.7.2830;Tb927.7.2820	>Tb927.7.2940 | organism=Trypanosoma_brucei_TREU927 | product=histone H2A, putative | location=Tb927_07_v5.1:739886-740297(+) | length=134 | sequence_SO=chromosome | SO=protein_coding;>Tb927.7.2930 | organism=Trypanosoma_brucei_TREU927 | product=histone H2
0.993195	0.005725	1.06325	0.0218496	1.0787	1.0478	0.99892	0.98747	Tb927.11.550	Tb927.11.550	>Tb927.11.550 | organism=Trypanosoma_brucei_TREU927 | product=hypothetical protein SCD6.10 | location=Tb927_11_v5.1:138085-138927(-) | length=280 | sequence_SO=chromosome | SO=protein_coding
0.993345	0.050555	0.982975	0.0205415	0.96845	0.9975	0.94279	1.0439	Tb927.11.4460	Tb927.11.4460	>Tb927.11.4460 | organism=Trypanosoma_brucei_TREU927 | product=ALBA-Domain Protein (ALBA1) | location=Tb927_11_v5.1:1292887-1293264(+) | length=125 | sequence_SO=chromosome | SO=protein_coding
0.993425	0.061475	0.91153	0.0758018	0.96513	0.85793	1.0549	0.93195	Tb927.6.1660	Tb927.6.1660	>Tb927.6.1660 | organism=Trypanosoma_brucei_TREU927 | product=hypothetical protein, conserved | location=Tb927_06_v5.1:560254-561966(-) | length=570 | sequence_SO=chromosome | SO=protein_coding
0.993555	0.051345	0.973535	0.0744796	1.0262	0.92087	0.94221	1.0449	Tb927.6.840	Tb927.6.840	>Tb927.6.840 | organism=Trypanosoma_brucei_TREU927 | product=hypothetical protein, conserved | location=Tb927_06_v5.1:356547-357602(-) | length=351 | sequence_SO=chromosome | SO=protein_coding
0.993675	0.022825	0.92122	0.0042285	0.92421	0.91823	0.97085	1.0165	Tb927.10.10140	Tb927.10.10140	>Tb927.10.10140 | organism=Trypanosoma_brucei_TREU927 | product=paraflagellar rod component, putative (PFC19) | location=Tb927_10_v5.1:2497066-2498061(+) | length=331 | sequence_SO=chromosome | SO=protein_coding
0.99373	0.01997	1.0163	0.00268701	1.0182	1.0144	0.97376	1.0137	Tb927.1.3300	Tb927.1.3300	>Tb927.1.3300 | organism=Trypanosoma_brucei_TREU927 | product=myotubularin, putative,zinc-binding phosphatase, putative | location=Tb927_01_v5.1:717984-720602(+) | length=872 | sequence_SO=chromosome | SO=protein_coding
0.993805	0.090195	0.65004	0.000890955	0.65067	0.64941	0.90361	1.084	Tb927.11.6810;Tb11.v5.0901	Tb927.11.6810	>Tb927.11.6810 | organism=Trypanosoma_brucei_TREU927 | product=tubulin-tyrsoine ligase-like protein, putative (TTL) | location=Tb927_11_v5.1:1920890-1923832(-) | length=980 | sequence_SO=chromosome | SO=protein_coding
0.993805	0.007995	0.99621	0.011441	1.0043	0.98812	0.98581	1.0018	Tb927.7.3620	Tb927.7.3620	>Tb927.7.3620 | organism=Trypanosoma_brucei_TREU927 | product=tyrosyl-tRNA synthetase, putative | location=Tb927_07_v5.1:941013-943106(-) | length=697 | sequence_SO=chromosome | SO=protein_coding
0.993895	0.016805	1.0337	0.00169706	1.0349	1.0325	1.0107	0.97709	Tb927.9.8420;Tb927.9.8070	Tb927.9.8420;Tb927.9.8070	>Tb927.9.8420 | organism=Trypanosoma_brucei_TREU927 | product=60S ribosomal protein L10, putative,QM-like protein | location=Tb927_09_v5.1:1373386-1374027(-) | length=213 | sequence_SO=chromosome | SO=protein_coding;>Tb927.9.8070 | organism=Trypanosoma_bru
0.993945	0.008455	0.87528	0.0768201	0.9296	0.82096	0.98549	1.0024	Tb927.10.13110	Tb927.10.13110	>Tb927.10.13110 | organism=Trypanosoma_brucei_TREU927 | product=dynein light chain, putative,dynein light chain 2B, cytoplasmic, putative,predicted dynein modulator,roadblock/LC7 family member | location=Tb927_10_v5.1:3191542-3191898(-) | length=118 | sequ
0.993975	0.001465	1.06841	0.163045	0.95312	1.1837	0.99251	0.99544	Tb927.10.4980	Tb927.10.4980	>Tb927.10.4980 | organism=Trypanosoma_brucei_TREU927 | product=ubiquitin-like protein DSK2, putative (DSK2) | location=Tb927_10_v5.1:1237310-1238218(+) | length=302 | sequence_SO=chromosome | SO=protein_coding
0.994	0.0548	1.32595	0.277257	1.1299	1.522	1.0488	0.9392	Tb927.11.2320	Tb927.11.2320	>Tb927.11.2320 | organism=Trypanosoma_brucei_TREU927 | product=hypothetical protein, conserved | location=Tb927_11_v5.1:663645-667298(+) | length=1217 | sequence_SO=chromosome | SO=protein_coding
0.994075	0.014325	1.25	0.0339411	1.226	1.274	0.97975	1.0084	Tb927.11.3220	Tb927.11.3220	>Tb927.11.3220 | organism=Trypanosoma_brucei_TREU927 | product=metacaspase,cysteine peptidase, Clan CD, family C13 (mca1) | location=Tb927_11_v5.1:915041-916159(-) | length=372 | sequence_SO=chromosome | SO=protein_coding
0.99453	0.00647	1.0116	0.0354968	0.9865	1.0367	1.001	0.98806	Tb927.11.6300	Tb927.11.6300	>Tb927.11.6300 | organism=Trypanosoma_brucei_TREU927 | product=40S ribosomal protein S5, putative | location=Tb927_11_v5.1:1772246-1772818(-) | length=190 | sequence_SO=chromosome | SO=protein_coding
0.99455	0.03235	1.11975	0.0654074	1.0735	1.166	1.0269	0.9622	Tb927.5.2530	Tb927.5.2530	>Tb927.5.2530 | organism=Trypanosoma_brucei_TREU927 | product=hypothetical protein, conserved | location=Tb927_05_v5.1:874561-877680(+) | length=1039 | sequence_SO=chromosome | SO=protein_coding
0.99458	0.07282	0.99234	0.0692399	1.0413	0.94338	1.0674	0.92176	Tb927.7.2550	Tb927.7.2550	>Tb927.7.2550 | organism=Trypanosoma_brucei_TREU927 | product=proteasome regulatory ATPase subunit 5 (RPT5) | location=Tb927_07_v5.1:652637-653974(-) | length=445 | sequence_SO=chromosome | SO=protein_coding
0.994675	0.035325	0.864375	0.0115895	0.85618	0.87257	1.03	0.95935	Tb927.9.5040	Tb927.9.5040	>Tb927.9.5040 | organism=Trypanosoma_brucei_TREU927 | product=cAMP-specific phosphodiesterase (PDEB1) | location=Tb927_09_v5.1:903516-906308(+) | length=930 | sequence_SO=chromosome | SO=protein_coding
0.994775	0.010825	0.92677	0.0211142	0.9417	0.91184	1.0056	0.98395	Tb11.v5.0154	Tb11.v5.0154	>Tb11.v5.0154 | organism=Trypanosoma_brucei_TREU927 | product=hypothetical protein, conserved | location=Tb927_11_bin_v5.1:161952-164048(-) | length=698 | sequence_SO=random_sequence | SO=protein_coding
0.994875	0.081825	0.817905	0.0246992	0.80044	0.83537	1.0767	0.91305	Tb927.5.1100	Tb927.5.1100	>Tb927.5.1100 | organism=Trypanosoma_brucei_TREU927 | product=peroxisome targeting signal 1 receptor (TbPEX5) | location=Tb927_05_v5.1:415484-417451(+) | length=655 | sequence_SO=chromosome | SO=protein_coding
0.99517	0.00274	0.752375	0.0809708	0.80963	0.69512	0.99243	0.99791	Tb927.5.2850	Tb927.5.2850	>Tb927.5.2850 | organism=Trypanosoma_brucei_TREU927 | product=radial spoke protein RSP2, putative | location=Tb927_05_v5.1:953490-955049(-) | length=518 | sequence_SO=chromosome | SO=protein_coding
0.995255	0.003415	0.902855	0.0120279	0.89435	0.91136	0.99184	0.99867	Tb927.8.6760	Tb927.8.6760	>Tb927.8.6760 | organism=Trypanosoma_brucei_TREU927 | product=IgE-dependent histamine-releasing factor, putative | location=Tb927_08_v5.1:1954263-1954775(-) | length=170 | sequence_SO=chromosome | SO=protein_coding
0.995255	0.003415	NaN	NaN	NaN	NaN	0.99184	0.99867	Tb927.8.6750	Tb927.8.6750	>Tb927.8.6750 | organism=Trypanosoma_brucei_TREU927 | product=translationally controlled tumor protein (TCTP), putative | location=Tb927_08_v5.1:1953092-1953604(-) | length=170 | sequence_SO=chromosome | SO=protein_coding
0.995295	0.005905	1.0089	0.119791	0.92419	1.0936	0.98939	1.0012	Tb927.2.5760	Tb927.2.5760	>Tb927.2.5760 | organism=Trypanosoma_brucei_TREU927 | product=hypothetical protein, conserved | location=Tb927_02_v5.1:1034074-1043301(+) | length=3075 | sequence_SO=chromosome | SO=protein_coding
0.995295	0.011405	1.08245	0.0156271	1.0714	1.0935	0.98389	1.0067	Tb927.1.2750	Tb927.1.2750	>Tb927.1.2750 | organism=Trypanosoma_brucei_TREU927 | product=hypothetical protein, conserved | location=Tb927_01_v5.1:633309-633871(+) | length=168 | sequence_SO=chromosome | SO=protein_coding
0.99533	0.01007	1.05775	0.00516188	1.0614	1.0541	0.98526	1.0054	Tb927.7.1050;Tb927.7.1040	Tb927.7.1050;Tb927.7.1040	>Tb927.7.1050 | organism=Trypanosoma_brucei_TREU927 | product=40S ribosomal protein S16, putative | location=Tb927_07_v5.1:268952-269401(+) | length=149 | sequence_SO=chromosome | SO=protein_coding;>Tb927.7.1040 | organism=Trypanosoma_brucei_TREU927 | prod
0.995425	0.004675	1.0162	0.00141421	1.0152	1.0172	0.99075	1.0001	Tb927.10.3710;Tb11.v5.0761	Tb927.10.3710;Tb11.v5.0761	>Tb927.10.3710 | organism=Trypanosoma_brucei_TREU927 | product=proteasome activator protein PA26 | location=Tb927_10_v5.1:966040-966735(-) | length=231 | sequence_SO=chromosome | SO=protein_coding;>Tb11.v5.0761 | organism=Trypanosoma_brucei_TREU927 | produ
0.995535	0.004565	0.89775	0.0241123	0.8807	0.9148	1.0001	0.99097	Tb927.10.7230;Tb11.v5.0615	Tb927.10.7230	>Tb927.10.7230 | organism=Trypanosoma_brucei_TREU927 | product=hypothetical protein, conserved | location=Tb927_10_v5.1:1818867-1826432(-) | length=2521 | sequence_SO=chromosome | SO=protein_coding
0.99568	0.13802	1.18415	0.0437699	1.1532	1.2151	1.1337	0.85766	Tb927.11.1620	Tb927.11.1620	>Tb927.11.1620 | organism=Trypanosoma_brucei_TREU927 | product=hypothetical protein, conserved | location=Tb927_11_v5.1:502007-502585(-) | length=192 | sequence_SO=chromosome | SO=protein_coding
0.99573	0.00447	0.85165	0.0601041	0.89415	0.80915	0.99126	1.0002	Tb927.10.8540	Tb927.10.8540	>Tb927.10.8540 | organism=Trypanosoma_brucei_TREU927 | product=chaperone protein DNAj, putative | location=Tb927_10_v5.1:2118253-2119263(+) | length=336 | sequence_SO=chromosome | SO=protein_coding
0.99573	0.01357	0.942045	0.00235467	0.94038	0.94371	0.98216	1.0093	Tb927.11.2610	Tb927.11.2610	>Tb927.11.2610 | organism=Trypanosoma_brucei_TREU927 | product=hypothetical protein, conserved | location=Tb927_11_v5.1:766107-767492(-) | length=461 | sequence_SO=chromosome | SO=protein_coding
0.99577	0.02403	1.4224	0.163059	1.5377	1.3071	0.97174	1.0198	Tb927.11.230	Tb927.11.230	>Tb927.11.230 | organism=Trypanosoma_brucei_TREU927 | product=cleavage and polyadenylation specificity factor, putative | location=Tb927_11_v5.1:49716-52172(-) | length=818 | sequence_SO=chromosome | SO=protein_coding
0.995795	0.002635	1.01535	0.0159099	1.0266	1.0041	0.99843	0.99316	Tb927.4.2040	Tb927.4.2040	>Tb927.4.2040 | organism=Trypanosoma_brucei_TREU927 | product=ALBA-Domain Protein (ALBA3) | location=Tb927_04_v5.1:512242-512814(-) | length=190 | sequence_SO=chromosome | SO=protein_coding
0.99585	0.10335	1.2716	0.133926	1.1769	1.3663	0.8925	1.0992	Tb927.7.2500	Tb927.7.2500	>Tb927.7.2500 | organism=Trypanosoma_brucei_TREU927 | product=proteasome regulatory ATPase subunit 1 | location=Tb927_07_v5.1:641555-642868(-) | length=437 | sequence_SO=chromosome | SO=protein_coding
0.99589	0.00591	0.98178	0.0031537	0.98401	0.97955	1.0018	0.98998	Tb927.11.880	Tb927.11.880	>Tb927.11.880 | organism=Trypanosoma_brucei_TREU927 | product=cyclophilin a,cyclophilin type peptidyl-prolyl cis-trans isomerase (CYPA) | location=Tb927_11_v5.1:223796-225040(+) | length=177 | sequence_SO=chromosome | SO=protein_coding
0.995905	0.005595	0.971685	0.000671751	0.97121	0.97216	1.0015	0.99031	Tb927.7.3370	Tb927.7.3370	>Tb927.7.3370 | organism=Trypanosoma_brucei_TREU927 | product=hypothetical protein, conserved | location=Tb927_07_v5.1:879487-881277(-) | length=596 | sequence_SO=chromosome | SO=protein_coding
0.995915	0.017385	0.903535	0.00688015	0.9084	0.89867	1.0133	0.97853	Tb927.8.7100	Tb927.8.7100	>Tb927.8.7100 | organism=Trypanosoma_brucei_TREU927 | product=acetyl-CoA carboxylase | location=Tb927_08_v5.1:2041100-2047645(+) | length=2181 | sequence_SO=chromosome | SO=protein_coding
0.99595	0.09055	NaN	NaN	0.89551	NaN	0.9054	1.0865	Tb927.3.2870	Tb927.3.2870	>Tb927.3.2870 | organism=Trypanosoma_brucei_TREU927 | product=hypothetical protein, conserved | location=Tb927_03_v5.1:739992-741956(-) | length=654 | sequence_SO=chromosome | SO=protein_coding
0.996025	0.109475	NaN	NaN	NaN	0.93905	0.88655	1.1055	Tb927.11.7470	Tb927.11.7470	>Tb927.11.7470 | organism=Trypanosoma_brucei_TREU927 | product=hypothetical protein, conserved | location=Tb927_11_v5.1:2120572-2121315(-) | length=247 | sequence_SO=chromosome | SO=protein_coding
0.996035	0.084965	1.1058	0.0424264	1.1358	1.0758	0.91107	1.081	Tb927.3.4820	Tb927.3.4820	>Tb927.3.4820 | organism=Trypanosoma_brucei_TREU927 | product=acyltransferase, putative | location=Tb927_03_v5.1:1357253-1358170(-) | length=305 | sequence_SO=chromosome | SO=protein_coding
0.99615	0.02975	0.72266	0.141549	0.62257	0.82275	0.9664	1.0259	Tb927.1.1500	Tb927.1.1500	>Tb927.1.1500 | organism=Trypanosoma_brucei_TREU927 | product=hypothetical protein, conserved | location=Tb927_01_v5.1:374878-376872(+) | length=664 | sequence_SO=chromosome | SO=protein_coding
0.99617	0.00433	0.9685	0.00306884	0.97067	0.96633	0.99184	1.0005	Tb927.10.13780;Tb11.v5.0718;Tb927.7.2420	Tb927.10.13780;Tb11.v5.0718	>Tb927.10.13780 | organism=Trypanosoma_brucei_TREU927 | product=glycogen synthase kinase 3 (GSK3) | location=Tb927_10_v5.1:3362271-3363329(-) | length=352 | sequence_SO=chromosome | SO=protein_coding;>Tb11.v5.0718 | organism=Trypanosoma_brucei_TREU927 | pr
0.996355	0.003335	1.0163	0.00933381	1.0097	1.0229	0.99302	0.99969	Tb927.10.2110;Tb927.10.2100;Tb11.v5.1046;Tb927.10.2090	Tb927.10.2110;Tb927.10.2100;Tb11.v5.1046;Tb927.10.2090	>Tb927.10.2110 | organism=Trypanosoma_brucei_TREU927 | product=elongation factor 1-alpha (TEF1) | location=Tb927_10_v5.1:549417-550766(+) | length=449 | sequence_SO=chromosome | SO=protein_coding;>Tb927.10.2100 | organism=Trypanosoma_brucei_TREU927 | produ
0.996355	0.029845	1.02505	0.0135057	1.0346	1.0155	1.0262	0.96651	Tb927.10.14710;Tb927.10.14600	Tb927.10.14710;Tb927.10.14600	>Tb927.10.14710 | organism=Trypanosoma_brucei_TREU927 | product=40S ribosomal protein S2, putative (RPS2) | location=Tb927_10_v5.1:3591980-3592780(-) | length=266 | sequence_SO=chromosome | SO=protein_coding;>Tb927.10.14600 | organism=Trypanosoma_brucei_TR
0.99651	0.03789	0.99171	0.069848	0.94232	1.0411	1.0344	0.95862	Tb927.9.13520	Tb927.9.13520	>Tb927.9.13520 | organism=Trypanosoma_brucei_TREU927 | product=hypothetical protein, conserved | location=Tb927_09_v5.1:2144251-2146977(-) | length=908 | sequence_SO=chromosome | SO=protein_coding
0.996605	0.094795	1.1699	0.0854185	1.2303	1.1095	0.90181	1.0914	Tb927.10.1580	Tb927.10.1580	>Tb927.10.1580 | organism=Trypanosoma_brucei_TREU927 | product=hypothetical protein, conserved | location=Tb927_10_v5.1:434005-434349(-) | length=114 | sequence_SO=chromosome | SO=protein_coding
0.99672	0.00388	0.999305	0.0182363	1.0122	0.98641	0.99284	1.0006	Tb927.9.4210;Tb11.v5.0561	Tb927.9.4210;Tb11.v5.0561	>Tb927.9.4210 | organism=Trypanosoma_brucei_TREU927 | product=fatty acyl CoA synthetase 3 (ACS3) | location=Tb927_09_v5.1:797487-800028(+) | length=702 | sequence_SO=chromosome | SO=protein_coding;>Tb11.v5.0561 | organism=Trypanosoma_brucei_TREU927 | produ
0.99674	0.0029	1.0469	0.000565685	1.0473	1.0465	0.99964	0.99384	Tb927.11.13780	Tb927.11.13780	>Tb927.11.13780 | organism=Trypanosoma_brucei_TREU927 | product=profilin | location=Tb927_11_v5.1:3673050-3673502(+) | length=150 | sequence_SO=chromosome | SO=protein_coding
0.996855	0.034545	1.1395	0.0397394	1.1676	1.1114	0.96231	1.0314	Tb927.11.8060	Tb927.11.8060	>Tb927.11.8060 | organism=Trypanosoma_brucei_TREU927 | product=hypothetical protein, conserved | location=Tb927_11_v5.1:2262466-2264187(+) | length=573 | sequence_SO=chromosome | SO=protein_coding
0.99688	0.00214	1.01106	0.0437628	0.98011	1.042	0.99902	0.99474	Tb927.11.15370	Tb927.11.15370	>Tb927.11.15370 | organism=Trypanosoma_brucei_TREU927 | product=hypothetical protein, conserved (TbKap123) | location=Tb927_11_v5.1:4073557-4078384(-) | length=1072 | sequence_SO=chromosome | SO=protein_coding
0.996925	0.026875	0.997935	0.00603162	0.99367	1.0022	0.97005	1.0238	Tb927.8.2520;Tb927.8.2790	Tb927.8.2520	>Tb927.8.2520 | organism=Trypanosoma_brucei_TREU927 | product=acetyl-CoA synthetase, putative | location=Tb927_08_v5.1:743395-745416(+) | length=673 | sequence_SO=chromosome | SO=protein_coding
0.996965	0.007535	0.963135	0.00799738	0.96879	0.95748	1.0045	0.98943	Tb927.9.6290	Tb927.9.6290	>Tb927.9.6290 | organism=Trypanosoma_brucei_TREU927 | product=arginine kinase (AK) | location=Tb927_09_v5.1:1033220-1034290(+) | length=356 | sequence_SO=chromosome | SO=protein_coding
0.99703	0.08427	1.02835	0.0238295	1.0115	1.0452	1.0813	0.91276	Tb927.11.9180	Tb927.11.9180	>Tb927.11.9180 | organism=Trypanosoma_brucei_TREU927 | product=ADP-ribosylation factor GTPase activating protein, putative (Cnt-b5) | location=Tb927_11_v5.1:2515978-2516853(+) | length=291 | sequence_SO=chromosome | SO=protein_coding
0.99704	0.00536	0.943385	0.0843083	0.88377	1.003	0.99168	1.0024	Tb927.10.11080	Tb927.10.11080	>Tb927.10.11080 | organism=Trypanosoma_brucei_TREU927 | product=paraflagellar rod protein | location=Tb927_10_v5.1:2700710-2704204(-) | length=1164 | sequence_SO=chromosome | SO=protein_coding
0.997055	0.021045	1.0471	0.00381838	1.0498	1.0444	1.0181	0.97601	Tb927.11.2060;Tb927.11.2050	Tb927.11.2060;Tb927.11.2050	>Tb927.11.2060 | organism=Trypanosoma_brucei_TREU927 | product=60S acidic ribosomal subunit protein, putative | location=Tb927_11_v5.1:592664-593644(+) | length=324 | sequence_SO=chromosome | SO=protein_coding;>Tb927.11.2050 | organism=Trypanosoma_brucei_T
0.997115	0.000705	1.42655	0.0468812	1.4597	1.3934	0.99641	0.99782	Tb927.11.13130	Tb927.11.13130	>Tb927.11.13130 | organism=Trypanosoma_brucei_TREU927 | product=membrane-bound acid phosphatase 1 precursor (MBAP1) | location=Tb927_11_v5.1:3516306-3517880(-) | length=524 | sequence_SO=chromosome | SO=protein_coding
0.997165	0.010535	0.87739	0.0268983	0.89641	0.85837	0.98663	1.0077	Tb927.11.7840	Tb927.11.7840	>Tb927.11.7840 | organism=Trypanosoma_brucei_TREU927 | product=ribonucleoside-diphosphate reductase large chain (RNR1) | location=Tb927_11_v5.1:2220534-2223050(-) | length=838 | sequence_SO=chromosome | SO=protein_coding
0.997175	0.034225	1.06705	0.000494975	1.0667	1.0674	1.0314	0.96295	Tb927.10.12360	Tb927.10.12360	>Tb927.10.12360 | organism=Trypanosoma_brucei_TREU927 | product=hypothetical protein, conserved | location=Tb927_10_v5.1:2998708-2999220(-) | length=170 | sequence_SO=chromosome | SO=protein_coding
0.997225	0.097975	NaN	NaN	0.9147	NaN	1.0952	0.89925	Tb927.11.12590	Tb927.11.12590	>Tb927.11.12590 | organism=Trypanosoma_brucei_TREU927 | product=hypothetical protein, conserved | location=Tb927_11_v5.1:3373803-3375485(+) | length=253 | sequence_SO=chromosome | SO=protein_coding
0.99723	0.00437	1.0206	0.00989949	1.0276	1.0136	0.99286	1.0016	Tb927.10.10960;Tb927.10.10950;Tb927.10.10940;Tb927.10.10920;Tb927.10.10900;Tb927.10.10890;Tb11.v5.0543;Tb927.10.10910;Tb927.10.10980;Tb927.10.10970;Tb927.10.10930	Tb927.10.10960;Tb927.10.10950;Tb927.10.10940;Tb927.10.10920;Tb927.10.10900;Tb927.10.10890;Tb11.v5.0543;Tb927.10.10910;Tb927.10.10980;Tb927.10.10970;Tb927.10.10930	>Tb927.10.10960 | organism=Trypanosoma_brucei_TREU927 | product=heat shock protein, putative | location=Tb927_10_v5.1:2674103-2676217(-) | length=704 | sequence_SO=chromosome | SO=protein_coding;>Tb927.10.10950 | organism=Trypanosoma_brucei_TREU927 | produ
0.9973	0.0247	1.1609	0.0189505	1.1475	1.1743	0.9726	1.022	Tb927.1.1560;Tb11.v5.0464;Tb927.11.8350	Tb927.1.1560;Tb11.v5.0464	>Tb927.1.1560 | organism=Trypanosoma_brucei_TREU927 | product=vesicular-fusion protein nsf, putative,N-ethylmaleimide sensitive factor (NsF) | location=Tb927_01_v5.1:399676-401853(+) | length=725 | sequence_SO=chromosome | SO=protein_coding;>Tb11.v5.0464 |
0.997305	0.037695	1.1913	0.0429921	1.1609	1.2217	1.035	0.95961	Tb927.2.820	Tb927.2.820	>Tb927.2.820 | organism=Trypanosoma_brucei_TREU927 | product=retrotransposon hot spot protein (RHS, pseudogene), putative,retrotransposon hot spot protein 1 (RHS1), interrupted | location=Tb927_02_v5.1:140725-142308(-) | length=527 | sequence_SO=chromosome
0.997475	0.003925	0.9233	0.0213263	0.93838	0.90822	1.0014	0.99355	Tb927.10.8940	Tb927.10.8940	>Tb927.10.8940 | organism=Trypanosoma_brucei_TREU927 | product=hypothetical protein, conserved | location=Tb927_10_v5.1:2219490-2220725(+) | length=411 | sequence_SO=chromosome | SO=protein_coding
0.997515	0.013085	0.83254	0.0290621	0.81199	0.85309	0.98443	1.0106	Tb11.v5.0616;Tb927.7.6970	Tb11.v5.0616;Tb927.7.6970	>Tb11.v5.0616 | organism=Trypanosoma_brucei_TREU927 | product=paraflagellar rod protein, putative | location=Tb927_11_bin_v5.1:2923111-2925147(-) | length=678 | sequence_SO=random_sequence | SO=protein_coding;>Tb927.7.6970 | organism=Trypanosoma_brucei_TRE
0.997745	0.013755	1.04955	0.00770746	1.0441	1.055	1.0115	0.98399	Tb927.10.8290;Tb927.10.8270;Tb11.v5.0877	Tb927.10.8290;Tb927.10.8270;Tb11.v5.0877	>Tb927.10.8290 | organism=Trypanosoma_brucei_TREU927 | product=eukaryotic translation initiation factor 3 subunit 8, putative | location=Tb927_10_v5.1:2052196-2054418(-) | length=740 | sequence_SO=chromosome | SO=protein_coding;>Tb927.10.8270 | organism=Tr
0.997855	0.006045	1.0345	0.00876812	1.0407	1.0283	1.0039	0.99181	Tb927.9.10770	Tb927.9.10770	>Tb927.9.10770 | organism=Trypanosoma_brucei_TREU927 | product=Polyadenylate-binding protein 2 (Poly(A)-binding protein 2) (Poly(A)-binding protein II) (PABII) (Polyadenylate-binding nuclear protein 1) (Nuclear poly(A)-binding protein 1) (PABP2), putative
0.997865	0.016035	1.2204	0.0616597	1.1768	1.264	1.0139	0.98183	Tb927.8.2200	Tb927.8.2200	>Tb927.8.2200 | organism=Trypanosoma_brucei_TREU927 | product=terbinafine resistance locus protein (yip1), putative | location=Tb927_08_v5.1:676674-677243(+) | length=189 | sequence_SO=chromosome | SO=protein_coding
0.998025	0.016275	1.0058	0.00989949	0.9988	1.0128	1.0143	0.98175	Tb927.9.11270	Tb927.9.11270	>Tb927.9.11270 | organism=Trypanosoma_brucei_TREU927 | product=T-complex protein 1, eta subunit, putative,t- complex protein 1 (eta subunit), putative (TCP-1-eta) | location=Tb927_09_v5.1:1779935-1781641(+) | length=568 | sequence_SO=chromosome | SO=protei
0.99815	0.00945	0.88494	0.0256256	0.86682	0.90306	0.9887	1.0076	Tb927.8.4430	Tb927.8.4430	>Tb927.8.4430 | organism=Trypanosoma_brucei_TREU927 | product=uridine phosphorylase | location=Tb927_08_v5.1:1315427-1317090(-) | length=341 | sequence_SO=chromosome | SO=protein_coding
0.998185	0.026315	0.98331	0.0371797	1.0096	0.95702	0.97187	1.0245	Tb927.2.6090;Tb927.11.3230	Tb927.2.6090;Tb927.11.3230	>Tb927.2.6090 | organism=Trypanosoma_brucei_TREU927 | product=60S ribosomal protein L44,ribosomal protein L36a.e (RPL44) | location=Tb927_02_v5.1:1099561-1099881(+) | length=106 | sequence_SO=chromosome | SO=protein_coding;>Tb927.11.3230 | organism=Trypano
0.99826	0.07714	1.13325	0.0304763	1.1548	1.1117	1.0754	0.92112	Tb927.11.3970	Tb927.11.3970	>Tb927.11.3970 | organism=Trypanosoma_brucei_TREU927 | product=hypothetical protein, conserved | location=Tb927_11_v5.1:1159933-1162122(+) | length=729 | sequence_SO=chromosome | SO=protein_coding
0.998375	0.103325	0.927315	0.0237093	0.91055	0.94408	0.89505	1.1017	Tb927.9.6430	Tb927.9.6430	>Tb927.9.6430 | organism=Trypanosoma_brucei_TREU927 | product=Rab geranylgeranyl transferase component A, putative | location=Tb927_09_v5.1:1055028-1057949(+) | length=973 | sequence_SO=chromosome | SO=protein_coding
0.998375	0.006625	0.99714	0.0129542	0.98798	1.0063	1.005	0.99175	Tb927.8.1110;Tb927.10.5610	Tb927.8.1110;Tb927.10.5610	>Tb927.8.1110 | organism=Trypanosoma_brucei_TREU927 | product=40S ribosomal protein S9, putative | location=Tb927_08_v5.1:355351-355923(-) | length=190 | sequence_SO=chromosome | SO=protein_coding;>Tb927.10.5610 | organism=Trypanosoma_brucei_TREU927 | prod
0.998385	0.000235	1.0284	0.0181019	1.0156	1.0412	0.99862	0.99815	Tb927.11.14330	Tb927.11.14330	>Tb927.11.14330 | organism=Trypanosoma_brucei_TREU927 | product=hypothetical protein, conserved | location=Tb927_11_v5.1:3808658-3813487(+) | length=1609 | sequence_SO=chromosome | SO=protein_coding
0.998545	0.036755	0.96068	0.00155564	0.95958	0.96178	1.0353	0.96179	Tb927.3.5620	Tb927.3.5620	>Tb927.3.5620 | organism=Trypanosoma_brucei_TREU927 | product=hypothetical protein, conserved | location=Tb927_03_v5.1:1568765-1571803(+) | length=1012 | sequence_SO=chromosome | SO=protein_coding
0.99867	0.02423	1.0174	0.0181019	1.0302	1.0046	1.0229	0.97444	Tb927.8.7490	Tb927.8.7490	>Tb927.8.7490 | organism=Trypanosoma_brucei_TREU927 | product=hypothetical protein, conserved | location=Tb927_08_v5.1:2157670-2162007(+) | length=1445 | sequence_SO=chromosome | SO=protein_coding
0.998715	0.019285	1.01999	0.0316925	1.0424	0.99758	0.97943	1.018	Tb927.10.3570;Tb11.v5.1042	Tb927.10.3570	>Tb927.10.3570 | organism=Trypanosoma_brucei_TREU927 | product=KREX2 (KREX2) | location=Tb927_10_v5.1:924539-927262(+) | length=907 | sequence_SO=chromosome | SO=protein_coding
0.99874	0.00286	0.96554	0.00639225	0.97006	0.96102	0.99588	1.0016	Tb927.11.9590	Tb927.11.9590	>Tb927.11.9590 | organism=Trypanosoma_brucei_TREU927 | product=S-adenosylhomocysteine hydrolase, putative | location=Tb927_11_v5.1:2610177-2611490(-) | length=437 | sequence_SO=chromosome | SO=protein_coding
0.998975	0.006025	1.036	0.0120208	1.0445	1.0275	0.99295	1.005	Tb927.3.1840	Tb927.3.1840	>Tb927.3.1840 | organism=Trypanosoma_brucei_TREU927 | product=3-oxo-5-alpha-steroid 4-dehydrogenase, putative | location=Tb927_03_v5.1:477826-478722(-) | length=298 | sequence_SO=chromosome | SO=protein_coding
0.999025	0.006375	1.0886	0.0574171	1.048	1.1292	0.99265	1.0054	Tb927.9.7770	Tb927.9.7770	>Tb927.9.7770 | organism=Trypanosoma_brucei_TREU927 | product=spermidine synthase (SpSyn) | location=Tb927_09_v5.1:1275669-1276565(-) | length=298 | sequence_SO=chromosome | SO=protein_coding
0.999185	0.012415	1.06415	0.0137886	1.0544	1.0739	0.98677	1.0116	Tb927.10.3940;Tb11.v5.0501;Tb927.10.3930	Tb927.10.3940;Tb11.v5.0501;Tb927.10.3930	>Tb927.10.3940 | organism=Trypanosoma_brucei_TREU927 | product=40S ribosomal protein S3A, putative | location=Tb927_10_v5.1:1044082-1044852(-) | length=256 | sequence_SO=chromosome | SO=protein_coding;>Tb11.v5.0501 | organism=Trypanosoma_brucei_TREU927 | p
0.99919	0.01471	0.956975	0.0397748	0.92885	0.9851	0.98448	1.0139	Tb927.6.700	Tb927.6.700	>Tb927.6.700 | organism=Trypanosoma_brucei_TREU927 | product=alanyl-tRNA synthetase, putative | location=Tb927_06_v5.1:293021-295921(-) | length=966 | sequence_SO=chromosome | SO=protein_coding
0.99924	0.01206	1.00358	0.0131734	0.99427	1.0129	1.0113	0.98718	Tb927.7.1130	Tb927.7.1130	>Tb927.7.1130 | organism=Trypanosoma_brucei_TREU927 | product=trypanothione/tryparedoxin dependent peroxidase 2,glutathione peroxidase-like 2 (TDPX2) | location=Tb927_07_v5.1:291056-291738(+) | length=169 | sequence_SO=chromosome | SO=protein_coding
0.9993	0.0067	1.02124	0.0304834	1.0428	0.99969	0.9926	1.006	Tb927.9.14240;Tb11.v5.0621	Tb927.9.14240;Tb11.v5.0621	>Tb927.9.14240 | organism=Trypanosoma_brucei_TREU927 | product=Nucleoporin (Nup82) | location=Tb927_09_v5.1:2229379-2231694(-) | length=752 | sequence_SO=chromosome | SO=protein_coding;>Tb11.v5.0621 | organism=Trypanosoma_brucei_TREU927 | product=hypotheti
0.999345	0.004155	0.877405	0.0064276	0.88195	0.87286	0.99519	1.0035	Tb927.11.1090;Tb927.11.1100;Tb11.v5.0702;REV__Tb927.5.3510	Tb927.11.1090	>Tb927.11.1090 | organism=Trypanosoma_brucei_TREU927 | product=calpain-like protein, putative,cytoskeleton assocociated protein, putative | location=Tb927_11_v5.1:279190-296707(+) | length=5837 | sequence_SO=chromosome | SO=protein_coding
0.99937	0.13953	NaN	NaN	NaN	NaN	1.1389	0.85984	Tb927.10.3350;Tb11.v5.1021	Tb927.10.3350;Tb11.v5.1021	>Tb927.10.3350 | organism=Trypanosoma_brucei_TREU927 | product=hypothetical protein, conserved | location=Tb927_10_v5.1:864807-866444(+) | length=545 | sequence_SO=chromosome | SO=protein_coding;>Tb11.v5.1021 | organism=Trypanosoma_brucei_TREU927 | product
0.999385	0.031315	1.22825	0.0528209	1.1909	1.2656	0.96807	1.0307	Tb927.9.8720	Tb927.9.8720	>Tb927.9.8720 | organism=Trypanosoma_brucei_TREU927 | product=fructose-1,6-bisphosphatase (FBPase) | location=Tb927_09_v5.1:1405055-1406107(-) | length=350 | sequence_SO=chromosome | SO=protein_coding
0.99941	0.01509	1.00086	0.0187171	0.98763	1.0141	1.0145	0.98432	Tb927.5.2570	Tb927.5.2570	>Tb927.5.2570 | organism=Trypanosoma_brucei_TREU927 | product=translation initiation factor, putative (EIF3B) | location=Tb927_05_v5.1:882648-884738(+) | length=696 | sequence_SO=chromosome | SO=protein_coding
0.99951	0.00439	0.98763	0.0456367	1.0199	0.95536	0.99512	1.0039	Tb927.5.3030	Tb927.5.3030	>Tb927.5.3030 | organism=Trypanosoma_brucei_TREU927 | product=intraflagellar transport protein IFT122, putative (IFT122B) | location=Tb927_05_v5.1:1005325-1009107(+) | length=1260 | sequence_SO=chromosome | SO=protein_coding
0.99952	0.01518	1.07485	0.0156271	1.0638	1.0859	0.98434	1.0147	Tb927.3.4840	Tb927.3.4840	>Tb927.3.4840 | organism=Trypanosoma_brucei_TREU927 | product=ubiquitin hydrolase, putative,cysteine peptidase, Clan CA, family C19, putative | location=Tb927_03_v5.1:1363025-1365220(-) | length=731 | sequence_SO=chromosome | SO=protein_coding
0.999625	4.5e-05	1.0848	0.00608112	1.0805	1.0891	0.99958	0.99967	Tb927.11.11330;Tb11.v5.1035;Tb11.v5.1034	Tb927.11.11330;Tb11.v5.1035	>Tb927.11.11330 | organism=Trypanosoma_brucei_TREU927 | product=heat shock protein 70 | location=Tb927_11_v5.1:3028681-3030666(+) | length=661 | sequence_SO=chromosome | SO=protein_coding;>Tb11.v5.1035 | organism=Trypanosoma_brucei_TREU927 | product=heat s
0.999735	0.005765	0.96349	0.00619426	0.95911	0.96787	0.99397	1.0055	Tb927.3.4790;Tb927.3.4750	Tb927.3.4790;Tb927.3.4750	>Tb927.3.4790 | organism=Trypanosoma_brucei_TREU927 | product=aminopeptidase, putative,metallo-peptidase, Clan MA(E) Family M1 | location=Tb927_03_v5.1:1349602-1352217(-) | length=871 | sequence_SO=chromosome | SO=protein_coding;>Tb927.3.4750 | organism=Tr
0.999755	0.004645	1.13305	0.0146371	1.1434	1.1227	1.0044	0.99511	Tb927.11.3030	Tb927.11.3030	>Tb927.11.3030 | organism=Trypanosoma_brucei_TREU927 | product=phosphoribosylpyrophosphate synthetase, putative (PRS) | location=Tb927_11_v5.1:873641-874711(-) | length=356 | sequence_SO=chromosome | SO=protein_coding
0.99978	0.01172	0.886265	0.0222526	0.902	0.87053	1.0115	0.98806	Tb927.5.4560;Tb11.v5.0409;Tb05.5K5.200	Tb927.5.4560;Tb11.v5.0409;Tb05.5K5.200	>Tb927.5.4560 | organism=Trypanosoma_brucei_TREU927 | product=guanine deaminase, putative,guanase, putative,guanine aminase, putative,guanine aminohydrolase, putative | location=Tb927_05_v5.1:1410838-1412388(+) | length=516 | sequence_SO=chromosome | SO=pr
0.999915	0.028585	1.07035	0.00360625	1.0678	1.0729	0.97133	1.0285	Tb927.6.4390	Tb927.6.4390	>Tb927.6.4390 | organism=Trypanosoma_brucei_TREU927 | product=kinesin, putative | location=Tb927_06_v5.1:1233753-1237088(-) | length=1111 | sequence_SO=chromosome | SO=protein_coding
0.999965	0.002335	1.0396	0.0255973	1.0577	1.0215	0.99763	1.0023	Tb927.10.5380;Tb11.v5.0337	Tb927.10.5380;Tb11.v5.0337	>Tb927.10.5380 | organism=Trypanosoma_brucei_TREU927 | product=intraflagellar transport protein IFT122, putative | location=Tb927_10_v5.1:1350736-1354464(+) | length=1242 | sequence_SO=chromosome | SO=protein_coding;>Tb11.v5.0337 | organism=Trypanosoma_bru
1.00001	0.049795	1.03188	0.0998788	0.96125	1.1025	0.95021	1.0498	Tb927.8.570	Tb927.8.570	>Tb927.8.570 | organism=Trypanosoma_brucei_TREU927 | product=proteasome regulatory non-ATP-ase subunit 10 | location=Tb927_08_v5.1:162908-163903(-) | length=331 | sequence_SO=chromosome | SO=protein_coding
1.00008	0.009425	1.01735	0.0133643	1.0079	1.0268	1.0095	0.99065	Tb927.11.10760	Tb927.11.10760	>Tb927.11.10760 | organism=Trypanosoma_brucei_TREU927 | product=kinesin-like protein, putative | location=Tb927_11_v5.1:2879951-2881804(+) | length=617 | sequence_SO=chromosome | SO=protein_coding
1.00008	0.013015	1.05365	0.0106773	1.0461	1.0612	0.98707	1.0131	Tb927.11.15990	Tb927.11.15990	>Tb927.11.15990 | organism=Trypanosoma_brucei_TREU927 | product=nucleoporin Nup109 (TbNup109) | location=Tb927_11_v5.1:4233647-4236652(-) | length=1001 | sequence_SO=chromosome | SO=protein_coding
1.00014	0.02066	1.25415	0.0409415	1.2252	1.2831	0.97948	1.0208	Tb927.11.7550	Tb927.11.7550	>Tb927.11.7550 | organism=Trypanosoma_brucei_TREU927 | product=hypothetical protein, conserved | location=Tb927_11_v5.1:2136209-2136958(-) | length=221 | sequence_SO=chromosome | SO=protein_coding
1.00015	0.04925	0.98007	0.00373352	0.97743	0.98271	0.9509	1.0494	Tb927.1.240;Tb927.2.1160	Tb927.1.240	>Tb927.1.240 | organism=Trypanosoma_brucei_TREU927 | product=retrotransposon hot spot protein (RHS, pseudogene), putative | location=Tb927_01_v5.1:91365-99080(-) | length=2572 | sequence_SO=chromosome | SO=protein_coding
1.00032	0.007085	0.977785	0.0121552	0.98638	0.96919	1.0074	0.99323	Tb927.4.3890	Tb927.4.3890	>Tb927.4.3890 | organism=Trypanosoma_brucei_TREU927 | product=ATP-dependent RNA helicase, putative | location=Tb927_04_v5.1:1021651-1024932(-) | length=1093 | sequence_SO=chromosome | SO=protein_coding
1.00033	0.01827	1.2564	0.129118	1.1651	1.3477	1.0186	0.98206	Tb927.9.10350	Tb927.9.10350	>Tb927.9.10350 | organism=Trypanosoma_brucei_TREU927 | product=hypothetical protein, conserved | location=Tb927_09_v5.1:1623654-1624402(-) | length=207 | sequence_SO=chromosome | SO=protein_coding
1.00047	0.01273	0.911295	0.00211425	0.91279	0.9098	0.98774	1.0132	Tb927.11.13500	Tb927.11.13500	>Tb927.11.13500 | organism=Trypanosoma_brucei_TREU927 | product=par1 | location=Tb927_11_v5.1:3609631-3611713(-) | length=592 | sequence_SO=chromosome | SO=protein_coding
1.0005	0.0004	0.92304	0.00766504	0.91762	0.92846	1.0009	1.0001	Tb927.9.12630;Tb927.9.12590;Tb927.9.12570;Tb927.9.12550;Tb927.9.12610	Tb927.9.12630;Tb927.9.12590;Tb927.9.12570;Tb927.9.12550;Tb927.9.12610	>Tb927.9.12630 | organism=Trypanosoma_brucei_TREU927 | product=glycerol kinase, glycosomal (glk1) | location=Tb927_09_v5.1:1982416-1983954(+) | length=512 | sequence_SO=chromosome | SO=protein_coding;>Tb927.9.12590 | organism=Trypanosoma_brucei_TREU927 | p
1.00053	0.029175	1.17255	0.019304	1.1862	1.1589	0.97135	1.0297	Tb927.8.900	Tb927.8.900	>Tb927.8.900 | organism=Trypanosoma_brucei_TREU927 | product=splicing factor TSR1 (TSR1) | location=Tb927_08_v5.1:267851-269421(-) | length=328 | sequence_SO=chromosome | SO=protein_coding
1.00072	0.007885	1.03795	0.0379716	1.0648	1.0111	1.0086	0.99283	Tb927.10.1400;Tb927.10.1470	Tb927.10.1400;Tb927.10.1470	>Tb927.10.1400 | organism=Trypanosoma_brucei_TREU927 | product=hypoxanthine-guanine phosphoribosyltransferase (HGPRT) | location=Tb927_10_v5.1:367714-368346(-) | length=210 | sequence_SO=chromosome | SO=protein_coding;>Tb927.10.1470 | organism=Trypanosoma_
1.00092	0.00998	0.867045	0.0139371	0.8769	0.85719	0.99094	1.0109	Tb927.11.15100	Tb927.11.15100	>Tb927.11.15100 | organism=Trypanosoma_brucei_TREU927 | product=Tb5.20 | location=Tb927_11_v5.1:4012859-4016171(-) | length=1083 | sequence_SO=chromosome | SO=protein_coding
1.00093	0.028575	1.1825	0.0642053	1.1371	1.2279	0.97235	1.0295	Tb927.8.1840	Tb927.8.1840	>Tb927.8.1840 | organism=Trypanosoma_brucei_TREU927 | product=hypothetical protein, conserved | location=Tb927_08_v5.1:596869-603060(-) | length=2063 | sequence_SO=chromosome | SO=protein_coding
1.00094	0.00256	0.850405	0.0114763	0.85852	0.84229	1.0035	0.99838	Tb927.7.3330;REV__Tb927.4.1310	Tb927.7.3330	>Tb927.7.3330 | organism=Trypanosoma_brucei_TREU927 | product=hypothetical protein, conserved | location=Tb927_07_v5.1:857042-870046(-) | length=4334 | sequence_SO=chromosome | SO=protein_coding
1.00097	0.00753	0.91899	0.00354968	0.9215	0.91648	0.99344	1.0085	Tb927.8.5460;Tb11.v5.0797;Tb927.8.5440;Tb927.8.5465;Tb11.v5.0798;Tb927.8.5470	Tb927.8.5460;Tb11.v5.0797;Tb927.8.5440;Tb927.8.5465;Tb11.v5.0798;Tb927.8.5470	>Tb927.8.5460 | organism=Trypanosoma_brucei_TREU927 | product=flagellar calcium-binding protein,44 kDa calflagin,44 kDa calcimedin (Tb-44) | location=Tb927_08_v5.1:1616773-1618616(+) | length=407 | sequence_SO=chromosome | SO=protein_coding;>Tb11.v5.0797 |
1.00133	0.03337	1.0209	0.00933381	1.0143	1.0275	0.96796	1.0347	Tb11.v5.0196;Tb927.10.6030	Tb11.v5.0196;Tb927.10.6030	>Tb11.v5.0196 | organism=Trypanosoma_brucei_TREU927 | product=hypothetical protein, conserved | location=Tb927_11_bin_v5.1:285932-286732(-) | length=266 | sequence_SO=random_sequence | SO=protein_coding;>Tb927.10.6030 | organism=Trypanosoma_brucei_TREU927
1.0017	0.001	0.974135	0.017911	0.9868	0.96147	1.0007	1.0027	Tb927.5.4260;Tb927.5.4250;Tb927.5.4240;Tb927.5.4230;Tb927.5.4220;Tb927.5.4210;Tb927.5.4200;Tb927.5.4190;Tb927.5.4180;Tb927.5.4170	Tb927.5.4260;Tb927.5.4250;Tb927.5.4240;Tb927.5.4230;Tb927.5.4220;Tb927.5.4210;Tb927.5.4200;Tb927.5.4190;Tb927.5.4180;Tb927.5.4170	>Tb927.5.4260 | organism=Trypanosoma_brucei_TREU927 | product=histone H4, putative | location=Tb927_05_v5.1:1334564-1334866(-) | length=100 | sequence_SO=chromosome | SO=protein_coding;>Tb927.5.4250 | organism=Trypanosoma_brucei_TREU927 | product=histone H
1.00175	0.07775	0.888295	0.0902198	0.95209	0.8245	1.0795	0.924	Tb927.7.4340	Tb927.7.4340	>Tb927.7.4340 | organism=Trypanosoma_brucei_TREU927 | product=hypothetical protein, conserved | location=Tb927_07_v5.1:1150415-1152982(-) | length=855 | sequence_SO=chromosome | SO=protein_coding
1.00188	0.046515	1.1333	0.0363453	1.1076	1.159	1.0484	0.95537	Tb927.4.2760	Tb927.4.2760	>Tb927.4.2760 | organism=Trypanosoma_brucei_TREU927 | product=hypothetical protein, conserved | location=Tb927_04_v5.1:730990-733477(+) | length=672 | sequence_SO=chromosome | SO=protein_coding
1.00195	0.00095	0.94573	0.00333754	0.94337	0.94809	1.0029	1.001	Tb927.8.8330	Tb927.8.8330	>Tb927.8.8330 | organism=Trypanosoma_brucei_TREU927 | product=calpain, putative,cysteine peptidase, putative | location=Tb927_08_v5.1:2466411-2469077(+) | length=888 | sequence_SO=chromosome | SO=protein_coding
1.00201	0.010495	1.03355	0.00770746	1.0281	1.039	0.99151	1.0125	Tb927.2.6000	Tb927.2.6000	>Tb927.2.6000 | organism=Trypanosoma_brucei_TREU927 | product=glycosylphosphatidylinositol-specific phospholipase C (GPI-PLC) | location=Tb927_02_v5.1:1087667-1089429(+) | length=358 | sequence_SO=chromosome | SO=protein_coding
1.00242	0.02418	0.93841	0.000480833	0.93807	0.93875	1.0266	0.97824	Tb927.11.7560	Tb927.11.7560	>Tb927.11.7560 | organism=Trypanosoma_brucei_TREU927 | product=predicted WD40 repeat protein | location=Tb927_11_v5.1:2137935-2140597(-) | length=629 | sequence_SO=chromosome | SO=protein_coding
1.00275	0.00385	1.5301	0.164332	1.6463	1.4139	0.9989	1.0066	Tb927.3.3670	Tb927.3.3670	>Tb927.3.3670 | organism=Trypanosoma_brucei_TREU927 | product=RNA-binding protein, putative (TRRM3) | location=Tb927_03_v5.1:1027144-1029015(+) | length=623 | sequence_SO=chromosome | SO=protein_coding
1.00285	0.00235	1.0345	0.00806102	1.0288	1.0402	1.0005	1.0052	Tb927.10.2890;Tb11.v5.0650	Tb927.10.2890;Tb11.v5.0650	>Tb927.10.2890 | organism=Trypanosoma_brucei_TREU927 | product=enolase | location=Tb927_10_v5.1:746309-747598(+) | length=429 | sequence_SO=chromosome | SO=protein_coding;>Tb11.v5.0650 | organism=Trypanosoma_brucei_TREU927 | product=enolase, putative | loc
1.00303	0.01587	1.03293	0.119749	1.1176	0.94825	1.0189	0.98716	Tb927.8.5780	Tb927.8.5780	>Tb927.8.5780 | organism=Trypanosoma_brucei_TREU927 | product=phosphatase of regenerating liver-type phosphatase, putative | location=Tb927_08_v5.1:1707584-1708114(+) | length=176 | sequence_SO=chromosome | SO=protein_coding
1.00314	0.01166	1.00622	0.0327885	1.0294	0.98303	1.0148	0.99148	Tb927.5.2590	Tb927.5.2590	>Tb927.5.2590 | organism=Trypanosoma_brucei_TREU927 | product=hypothetical protein, conserved | location=Tb927_05_v5.1:887891-888688(+) | length=265 | sequence_SO=chromosome | SO=protein_coding
1.00321	0.00479	1.05915	0.0123744	1.0679	1.0504	1.008	0.99842	Tb927.3.5490	Tb927.3.5490	>Tb927.3.5490 | organism=Trypanosoma_brucei_TREU927 | product=flagellar transport protein, putative (PIFTB2) | location=Tb927_03_v5.1:1535280-1537319(+) | length=675 | sequence_SO=chromosome | SO=protein_coding
1.00323	0.01517	1.02255	0.00770746	1.0171	1.028	0.98806	1.0184	Tb927.11.9710;Tb927.10.13500	Tb927.11.9710;Tb927.10.13500	>Tb927.11.9710 | organism=Trypanosoma_brucei_TREU927 | product=60S ribosomal protein L10a, putative (RPL10A) | location=Tb927_11_v5.1:2632935-2633579(-) | length=214 | sequence_SO=chromosome | SO=protein_coding;>Tb927.10.13500 | organism=Trypanosoma_brucei
1.00337	0.021635	0.970205	0.0619355	0.92641	1.014	1.025	0.98173	Tb927.2.5810	Tb927.2.5810	>Tb927.2.5810 | organism=Trypanosoma_brucei_TREU927 | product=hypothetical protein, conserved | location=Tb927_02_v5.1:1048219-1052850(+) | length=1543 | sequence_SO=chromosome | SO=protein_coding
1.0034	0.0005	0.96907	0.00277186	0.96711	0.97103	1.0029	1.0039	Tb927.10.2010	Tb927.10.2010	>Tb927.10.2010 | organism=Trypanosoma_brucei_TREU927 | product=hexokinase (HK1) | location=Tb927_10_v5.1:526772-528187(+) | length=471 | sequence_SO=chromosome | SO=protein_coding
1.00345	0.037545	1.13395	0.0115258	1.1258	1.1421	0.96591	1.041	Tb927.7.5700	Tb927.7.5700	>Tb927.7.5700 | organism=Trypanosoma_brucei_TREU927 | product=hypothetical protein, conserved | location=Tb927_07_v5.1:1540476-1541438(+) | length=320 | sequence_SO=chromosome | SO=protein_coding
1.0035	0.018205	1.16065	0.0713471	1.1102	1.2111	0.98529	1.0217	Tb927.6.1260;Tb11.v5.0742	Tb927.6.1260;Tb11.v5.0742	>Tb927.6.1260 | organism=Trypanosoma_brucei_TREU927 | product=proteasome beta-1 subunit, putative (TbPSB1) | location=Tb927_06_v5.1:469629-470487(-) | length=282 | sequence_SO=chromosome | SO=protein_coding;>Tb11.v5.0742 | organism=Trypanosoma_brucei_TREU9
1.00352	0.01308	0.87406	0.0355675	0.89921	0.84891	1.0166	0.99044	Tb927.11.15130	Tb927.11.15130	>Tb927.11.15130 | organism=Trypanosoma_brucei_TREU927 | product=chaperone protein DNAj, putative,heat shock protein-like protein, putative | location=Tb927_11_v5.1:4023995-4025507(-) | length=319 | sequence_SO=chromosome | SO=protein_coding
1.00354	0.010965	1.03865	0.00643467	1.0341	1.0432	1.0145	0.99257	Tb927.1.2570	Tb927.1.2570	>Tb927.1.2570 | organism=Trypanosoma_brucei_TREU927 | product=coatomer beta subunit (beta-coP) | location=Tb927_01_v5.1:603482-606430(+) | length=982 | sequence_SO=chromosome | SO=protein_coding
1.00384	0.027965	1.0748	0.0684479	1.1232	1.0264	0.97587	1.0318	Tb927.6.3210	Tb927.6.3210	>Tb927.6.3210 | organism=Trypanosoma_brucei_TREU927 | product=hypothetical protein, conserved | location=Tb927_06_v5.1:952233-952766(+) | length=177 | sequence_SO=chromosome | SO=protein_coding
1.00384	0.00876	0.831775	0.311162	0.61175	1.0518	1.0126	0.99508	Tb927.9.8520	Tb927.9.8520	>Tb927.9.8520 | organism=Trypanosoma_brucei_TREU927 | product=hypothetical protein, conserved | location=Tb927_09_v5.1:1381015-1382354(-) | length=280 | sequence_SO=chromosome | SO=protein_coding
1.00385	0.00275	1.03777	0.0969161	0.96924	1.1063	1.0066	1.0011	Tb927.11.16760	Tb927.11.16760	>Tb927.11.16760 | organism=Trypanosoma_brucei_TREU927 | product=T-complex protein 1, alpha subunit, putative (TCP-1-alpha) | location=Tb927_11_v5.1:4458329-4460458(-) | length=505 | sequence_SO=chromosome | SO=protein_coding
1.00399	0.03621	0.99976	0.0160372	0.98842	1.0111	1.0402	0.96778	Tb927.11.980	Tb927.11.980	>Tb927.11.980 | organism=Trypanosoma_brucei_TREU927 | product=Nucleoporin (TbNup158) | location=Tb927_11_v5.1:249745-254406(+) | length=1553 | sequence_SO=chromosome | SO=protein_coding
1.00403	0.00647	1.09295	0.0409415	1.1219	1.064	0.99756	1.0105	Tb927.3.5550	Tb927.3.5550	>Tb927.3.5550 | organism=Trypanosoma_brucei_TREU927 | product=small GTP-binding protein, putative (TbRX1) | location=Tb927_03_v5.1:1558311-1558862(+) | length=183 | sequence_SO=chromosome | SO=protein_coding
1.00425	0.017545	0.92182	0.0363453	0.94752	0.89612	1.0218	0.98671	Tb927.4.870	Tb927.4.870	>Tb927.4.870 | organism=Trypanosoma_brucei_TREU927 | product=dynein heavy chain, putative | location=Tb927_04_v5.1:237713-251512(-) | length=4599 | sequence_SO=chromosome | SO=protein_coding
1.00428	0.052325	1.076	0.010748	1.0836	1.0684	0.95195	1.0566	Tb927.6.2690	Tb927.6.2690	>Tb927.6.2690 | organism=Trypanosoma_brucei_TREU927 | product=ubiquitin carboxyl-terminal hydrolase, putative,cysteine peptidase, Clan CA, family C19, putative | location=Tb927_06_v5.1:807824-809743(+) | length=639 | sequence_SO=chromosome | SO=protein_cod
1.0043	0.0065	1.0663	0.00721249	1.0612	1.0714	1.0108	0.9978	Tb927.11.11520	Tb927.11.11520	>Tb927.11.11520 | organism=Trypanosoma_brucei_TREU927 | product=glycosomal membrane protein (PEX11) | location=Tb927_11_v5.1:3086741-3087397(+) | length=218 | sequence_SO=chromosome | SO=protein_coding
1.00439	0.013505	1.01056	0.0590293	0.96882	1.0523	1.0179	0.99089	Tb927.10.15720	Tb927.10.15720	>Tb927.10.15720 | organism=Trypanosoma_brucei_TREU927 | product=proteasome regulatory non-ATP-ase subunit 9,19S proteasome regulatory subunit (RPN9) | location=Tb927_10_v5.1:3869048-3870265(+) | length=405 | sequence_SO=chromosome | SO=protein_coding
1.00439	0.009905	1.07255	0.00615183	1.0769	1.0682	0.99449	1.0143	Tb927.10.5840	Tb927.10.5840	>Tb927.10.5840 | organism=Trypanosoma_brucei_TREU927 | product=translation elongation factor 1-beta, putative | location=Tb927_10_v5.1:1448918-1449523(-) | length=201 | sequence_SO=chromosome | SO=protein_coding
1.00441	0.19269	0.9419	0.111299	1.0206	0.8632	1.1971	0.81172	Tb927.9.6460	Tb927.9.6460	>Tb927.9.6460 | organism=Trypanosoma_brucei_TREU927 | product=hypothetical protein, conserved | location=Tb927_09_v5.1:1061318-1065880(+) | length=1520 | sequence_SO=chromosome | SO=protein_coding
1.00454	0.01306	0.979455	0.013131	0.97017	0.98874	0.99148	1.0176	Tb927.10.5480;Tb927.10.5460	Tb927.10.5480;Tb927.10.5460	>Tb927.10.5480 | organism=Trypanosoma_brucei_TREU927 | product=60S ribosomal protein L24, putative | location=Tb927_10_v5.1:1377506-1377883(+) | length=125 | sequence_SO=chromosome | SO=protein_coding;>Tb927.10.5460 | organism=Trypanosoma_brucei_TREU927 |
1.00472	0.012985	1.074	0.00339411	1.0716	1.0764	0.99173	1.0177	Tb927.10.1490;Tb11.v5.0875	Tb927.10.1490	>Tb927.10.1490 | organism=Trypanosoma_brucei_TREU927 | product=hypothetical protein, conserved | location=Tb927_10_v5.1:394070-397732(-) | length=1220 | sequence_SO=chromosome | SO=protein_coding
1.00491	0.05449	1.00869	0.0185333	1.0218	0.99559	0.95042	1.0594	Tb927.7.1110	Tb927.7.1110	>Tb927.7.1110 | organism=Trypanosoma_brucei_TREU927 | product=asparagine synthetase a, putative | location=Tb927_07_v5.1:288012-289067(+) | length=351 | sequence_SO=chromosome | SO=protein_coding
1.0051	0.018195	1.1693	0.122754	1.0825	1.2561	1.0233	0.98691	Tb927.11.2490	Tb927.11.2490	>Tb927.11.2490 | organism=Trypanosoma_brucei_TREU927 | product=Unc104-like kinesin, putative | location=Tb927_11_v5.1:730764-736060(-) | length=1572 | sequence_SO=chromosome | SO=protein_coding
1.00515	0.00055	1.00699	0.0225001	1.0229	0.99108	1.0057	1.0046	Tb927.11.1990	Tb927.11.1990	>Tb927.11.1990 | organism=Trypanosoma_brucei_TREU927 | product=arginyl-tRNA synthetase, putative | location=Tb927_11_v5.1:578169-580528(+) | length=692 | sequence_SO=chromosome | SO=protein_coding
1.00517	0.05563	1.17975	0.00289914	1.1777	1.1818	1.0608	0.94954	Tb927.3.4680	Tb927.3.4680	>Tb927.3.4680 | organism=Trypanosoma_brucei_TREU927 | product=RAB GDP dissociation inhibitor alpha, putative | location=Tb927_03_v5.1:1323495-1324832(-) | length=445 | sequence_SO=chromosome | SO=protein_coding
1.0052	0.0397	1.1737	0.0298399	1.1526	1.1948	0.9655	1.0449	Tb927.10.14150;Tb11.v5.0606	Tb927.10.14150	>Tb927.10.14150 | organism=Trypanosoma_brucei_TREU927 | product=hypothetical protein, conserved | location=Tb927_10_v5.1:3436573-3438012(-) | length=479 | sequence_SO=chromosome | SO=protein_coding
1.00523	0.094775	NaN	NaN	0.97524	0.95163	0.91045	1.1	Tb927.7.6770	Tb927.7.6770	>Tb927.7.6770 | organism=Trypanosoma_brucei_TREU927 | product=hypothetical protein, conserved | location=Tb927_07_v5.1:1872537-1872830(-) | length=97 | sequence_SO=chromosome | SO=protein_coding
1.00524	0.008465	1.0682	0.0875398	1.0063	1.1301	0.99677	1.0137	Tb927.4.430	Tb927.4.430	>Tb927.4.430 | organism=Trypanosoma_brucei_TREU927 | product=proteasome beta 7 subunit | location=Tb927_04_v5.1:128258-128914(-) | length=218 | sequence_SO=chromosome | SO=protein_coding
1.00527	0.19053	0.685695	0.0191979	0.67212	0.69927	1.1958	0.81474	Tb927.9.9740	Tb927.9.9740	>Tb927.9.9740 | organism=Trypanosoma_brucei_TREU927 | product=AMP deaminase, putative | location=Tb927_09_v5.1:1548931-1553184(-) | length=1417 | sequence_SO=chromosome | SO=protein_coding
1.00527	0.032525	NaN	NaN	0.89896	NaN	1.0378	0.97275	Tb927.5.580	Tb927.5.580	>Tb927.5.580 | organism=Trypanosoma_brucei_TREU927 | product=prefoldin subunit, putative | location=Tb927_05_v5.1:239435-239845(-) | length=135 | sequence_SO=chromosome | SO=protein_coding
1.00531	0.018185	1.19965	0.0053033	1.2034	1.1959	0.98713	1.0235	Tb927.11.13580	Tb927.11.13580	>Tb927.11.13580 | organism=Trypanosoma_brucei_TREU927 | product=ubiquinone biosynthesis protein-like protein | location=Tb927_11_v5.1:3627923-3628672(-) | length=249 | sequence_SO=chromosome | SO=protein_coding
1.00537	0.015625	1.0398	0.0405879	1.0111	1.0685	0.98975	1.021	Tb927.8.2630	Tb927.8.2630	>Tb927.8.2630 | organism=Trypanosoma_brucei_TREU927 | product=kinesin, putative | location=Tb927_08_v5.1:774364-776616(+) | length=750 | sequence_SO=chromosome | SO=protein_coding
1.0054	0.0052	1.02216	0.0437487	1.0531	0.99123	1.0002	1.0106	Tb927.3.4880	Tb927.3.4880	>Tb927.3.4880 | organism=Trypanosoma_brucei_TREU927 | product=hypothetical protein, conserved | location=Tb927_03_v5.1:1370857-1371405(-) | length=182 | sequence_SO=chromosome | SO=protein_coding
1.00558	0.012225	NaN	NaN	1.3334	NaN	1.0178	0.99335	Tb927.1.410	Tb927.1.410	>Tb927.1.410 | organism=Trypanosoma_brucei_TREU927 | product=retrotransposon hot spot protein (RHS, pseudogene), putative | location=Tb927_01_v5.1:151277-153022(+) | length=581 | sequence_SO=chromosome | SO=protein_coding
1.00561	0.015585	1.06805	0.000777817	1.0675	1.0686	0.99003	1.0212	Tb927.10.14780	Tb927.10.14780	>Tb927.10.14780 | organism=Trypanosoma_brucei_TREU927 | product=protein kinase, putative,mitogen-activated protein kinase kinase kinase, putative | location=Tb927_10_v5.1:3603549-3604403(-) | length=284 | sequence_SO=chromosome | SO=protein_coding
1.00572	0.07488	0.990275	0.0259155	0.97195	1.0086	0.93084	1.0806	Tb927.9.15000	Tb927.9.15000	>Tb927.9.15000 | organism=Trypanosoma_brucei_TREU927 | product=hypothetical protein, conserved | location=Tb927_09_v5.1:2342271-2343026(+) | length=251 | sequence_SO=chromosome | SO=protein_coding
1.00586	0.02754	1.06335	0.025668	1.0815	1.0452	0.97832	1.0334	Tb927.7.4420	Tb927.7.4420	>Tb927.7.4420 | organism=Trypanosoma_brucei_TREU927 | product=proteasome alpha 3 subunit, putative | location=Tb927_07_v5.1:1174410-1175270(-) | length=286 | sequence_SO=chromosome | SO=protein_coding
1.00592	0.013875	1.02595	0.0362746	1.0516	1.0003	1.0198	0.99205	Tb927.3.3450	Tb927.3.3450	>Tb927.3.3450 | organism=Trypanosoma_brucei_TREU927 | product=ADP-ribosylation factor-like protein 3A, putative | location=Tb927_03_v5.1:979573-980109(+) | length=178 | sequence_SO=chromosome | SO=protein_coding
1.00594	0.02716	1.2885	0.0865499	1.3497	1.2273	1.0331	0.97878	Tb927.8.5600	Tb927.8.5600	>Tb927.8.5600 | organism=Trypanosoma_brucei_TREU927 | product=transaldolase, putative | location=Tb927_08_v5.1:1663004-1664002(+) | length=332 | sequence_SO=chromosome | SO=protein_coding
1.006	0.0067	1.16805	0.0120915	1.1595	1.1766	1.0127	0.9993	Tb927.11.5910	Tb927.11.5910	>Tb927.11.5910 | organism=Trypanosoma_brucei_TREU927 | product=hypothetical protein, conserved | location=Tb927_11_v5.1:1675314-1679087(+) | length=1257 | sequence_SO=chromosome | SO=protein_coding
1.0061	0.0156	1.1029	0.00721249	1.0978	1.108	1.0217	0.9905	Tb927.10.390	Tb927.10.390	>Tb927.10.390 | organism=Trypanosoma_brucei_TREU927 | product=hypothetical protein, conserved | location=Tb927_10_v5.1:104432-104881(+) | length=149 | sequence_SO=chromosome | SO=protein_coding
1.00615	0.00105	0.85438	0.0298116	0.87546	0.8333	1.0072	1.0051	Tb927.9.11600	Tb927.9.11600	>Tb927.9.11600 | organism=Trypanosoma_brucei_TREU927 | product=unspecified product (gim5B) | location=Tb927_09_v5.1:1806052-1808712(+) | length=241 | sequence_SO=chromosome | SO=protein_coding
1.00641	0.01629	1.05739	0.11726	1.1403	0.97447	0.99012	1.0227	Tb927.10.1550	Tb927.10.1550	>Tb927.10.1550 | organism=Trypanosoma_brucei_TREU927 | product=proteasome regulatory non-ATP-ase subunit 5,19S proteasome regulatory subunit (RPN5) | location=Tb927_10_v5.1:425467-426915(-) | length=482 | sequence_SO=chromosome | SO=protein_coding
1.00648	0.01882	1.02345	0.0159099	1.0122	1.0347	1.0253	0.98766	Tb927.11.7170	Tb927.11.7170	>Tb927.11.7170 | organism=Trypanosoma_brucei_TREU927 | product=seryl-tRNA synthetase | location=Tb927_11_v5.1:2005982-2007421(-) | length=479 | sequence_SO=chromosome | SO=protein_coding
1.0065	0.0034	1.20972	0.313213	1.4312	0.98825	1.0099	1.0031	Tb927.10.8560	Tb927.10.8560	>Tb927.10.8560 | organism=Trypanosoma_brucei_TREU927 | product=small GTPase, putative (RAB23) | location=Tb927_10_v5.1:2120113-2120793(+) | length=226 | sequence_SO=chromosome | SO=protein_coding
1.00651	0.00839	1.03915	0.010253	1.0464	1.0319	1.0149	0.99812	Tb927.5.3400	Tb927.5.3400	>Tb927.5.3400 | organism=Trypanosoma_brucei_TREU927 | product=calcium-translocating P-type ATPase,calcium pump | location=Tb927_05_v5.1:1131431-1134466(-) | length=1011 | sequence_SO=chromosome | SO=protein_coding
1.00654	0.04746	1.07265	0.0747412	1.1255	1.0198	0.95908	1.054	Tb927.7.5570;Tb927.7.5580	Tb927.7.5570;Tb927.7.5580	>Tb927.7.5570 | organism=Trypanosoma_brucei_TREU927 | product=cell cycle associated protein MOB1-A (MOB1A) | location=Tb927_07_v5.1:1500580-1501719(+) | length=208 | sequence_SO=chromosome | SO=protein_coding;>Tb927.7.5580 | organism=Trypanosoma_brucei_TRE
1.00655	0.009655	1.12385	0.0873277	1.0621	1.1856	1.0162	0.99689	Tb927.11.3280;Tb927.9.3650	Tb927.11.3280	>Tb927.11.3280 | organism=Trypanosoma_brucei_TREU927 | product=kinesin, putative,MCAK-like kinesin, putative (Kif13-5) | location=Tb927_11_v5.1:951904-954063(+) | length=719 | sequence_SO=chromosome | SO=protein_coding
1.00656	0.019535	0.97924	0.0379858	0.95238	1.0061	1.0261	0.98703	Tb927.10.12890	Tb927.10.12890	>Tb927.10.12890 | organism=Trypanosoma_brucei_TREU927 | product=bifunctional aminoacyl-tRNA synthetase, putative | location=Tb927_10_v5.1:3132295-3134721(-) | length=808 | sequence_SO=chromosome | SO=protein_coding
1.00675	0.03895	1.14215	0.00898026	1.1485	1.1358	1.0457	0.9678	Tb927.8.4770	Tb927.8.4770	>Tb927.8.4770 | organism=Trypanosoma_brucei_TREU927 | product=small GTP-binding protein Rab18 (TbRAB18) | location=Tb927_08_v5.1:1403399-1404568(-) | length=215 | sequence_SO=chromosome | SO=protein_coding
1.0068	0.0033	1.11555	0.0342947	1.0913	1.1398	1.0101	1.0035	Tb927.10.7060	Tb927.10.7060	>Tb927.10.7060 | organism=Trypanosoma_brucei_TREU927 | product=nucleoporin interacting component (NUP93), putative | location=Tb927_10_v5.1:1776795-1779446(+) | length=883 | sequence_SO=chromosome | SO=protein_coding
1.00684	0.035555	1.0627	0.0643467	1.1082	1.0172	1.0424	0.97129	Tb927.3.4000	Tb927.3.4000	>Tb927.3.4000 | organism=Trypanosoma_brucei_TREU927 | product=clathrin coat assembly protein ap19, putative | location=Tb927_03_v5.1:1121110-1121589(+) | length=159 | sequence_SO=chromosome | SO=protein_coding
1.00695	0.00595	1.0127	0.00834386	1.0186	1.0068	1.001	1.0129	Tb927.9.7000	Tb927.9.7000	>Tb927.9.7000 | organism=Trypanosoma_brucei_TREU927 | product=hypothetical protein, conserved | location=Tb927_09_v5.1:1137445-1138146(+) | length=233 | sequence_SO=chromosome | SO=protein_coding
1.007	0.024205	1.0619	0.010748	1.0695	1.0543	0.98279	1.0312	Tb927.11.10030	Tb927.11.10030	>Tb927.11.10030 | organism=Trypanosoma_brucei_TREU927 | product=60S ribosomal protein L29, putative | location=Tb927_11_v5.1:2698360-2698575(+) | length=71 | sequence_SO=chromosome | SO=protein_coding
1.00717	0.05543	NaN	NaN	1.023	NaN	1.0626	0.95174	Tb927.10.1210;Tb11.v5.0486	Tb927.10.1210	>Tb927.10.1210 | organism=Trypanosoma_brucei_TREU927 | product=katanin, putative | location=Tb927_10_v5.1:324766-326808(-) | length=680 | sequence_SO=chromosome | SO=protein_coding
1.00729	0.01191	1.00452	0.0203435	1.0189	0.99013	1.0192	0.99538	Tb927.10.2640;Tb11.v5.0525	Tb927.10.2640;Tb11.v5.0525	>Tb927.10.2640 | organism=Trypanosoma_brucei_TREU927 | product=intraflagellar transport protein IFT81, putative | location=Tb927_10_v5.1:681379-683601(+) | length=740 | sequence_SO=chromosome | SO=protein_coding;>Tb11.v5.0525 | organism=Trypanosoma_brucei_
1.00733	0.05277	1.18145	0.0129401	1.1723	1.1906	0.95456	1.0601	Tb927.10.2370	Tb927.10.2370	>Tb927.10.2370 | organism=Trypanosoma_brucei_TREU927 | product=RNA-binding protein, putative (LA) | location=Tb927_10_v5.1:607374-608381(+) | length=335 | sequence_SO=chromosome | SO=protein_coding
1.00741	0.012085	1.03985	0.0518309	1.0032	1.0765	0.99533	1.0195	Tb927.11.6230	Tb927.11.6230	>Tb927.11.6230 | organism=Trypanosoma_brucei_TREU927 | product=pretranslocation protein, alpha subunit, putative,SEC61-like (pretranslocation process) protein, putative | location=Tb927_11_v5.1:1752269-1753714(-) | length=481 | sequence_SO=chromosome | SO=
1.00745	0.00625	0.99256	0.00731148	0.98739	0.99773	1.0137	1.0012	Tb927.11.3600;Tb927.11.3590;Tb11.v5.1059	Tb927.11.3600;Tb927.11.3590;Tb11.v5.1059	>Tb927.11.3600 | organism=Trypanosoma_brucei_TREU927 | product=40S ribosomal protein S4, putative | location=Tb927_11_v5.1:1063340-1064215(+) | length=273 | sequence_SO=chromosome | SO=protein_coding;>Tb927.11.3590 | organism=Trypanosoma_brucei_TREU927 | p
1.00745	0.00475	1.0936	0.019799	1.0796	1.1076	1.0027	1.0122	Tb927.11.11900	Tb927.11.11900	>Tb927.11.11900 | organism=Trypanosoma_brucei_TREU927 | product=coatomer gamma subunit, putative,cytosolic coat protein, putative (TbCoatomerGamma) | location=Tb927_11_v5.1:3188010-3190646(+) | length=878 | sequence_SO=chromosome | SO=protein_coding
1.00746	0.07454	0.91682	0.0044972	0.91364	0.92	0.93292	1.082	Tb927.11.16400	Tb927.11.16400	>Tb927.11.16400 | organism=Trypanosoma_brucei_TREU927 | product=kinetoplast DNA-associated protein, putative | location=Tb927_11_v5.1:4351136-4352110(-) | length=324 | sequence_SO=chromosome | SO=protein_coding
1.00779	0.02981	0.96117	0.0570352	1.0015	0.92084	1.0376	0.97798	Tb927.8.2080	Tb927.8.2080	>Tb927.8.2080 | organism=Trypanosoma_brucei_TREU927 | product=hypothetical protein, conserved | location=Tb927_08_v5.1:656024-656584(+) | length=186 | sequence_SO=chromosome | SO=protein_coding
1.00811	0.04429	1.0198	0.0702935	0.97009	1.0695	0.96382	1.0524	Tb927.4.1270	Tb927.4.1270	>Tb927.4.1270 | organism=Trypanosoma_brucei_TREU927 | product=ruvB-like DNA helicase, putative | location=Tb927_04_v5.1:336288-337667(-) | length=459 | sequence_SO=chromosome | SO=protein_coding
1.0082	0.0032	1.01065	0.0160584	1.022	0.99929	1.005	1.0114	Tb927.9.7720;REV__Tb927.11.17330	Tb927.9.7720	>Tb927.9.7720 | organism=Trypanosoma_brucei_TREU927 | product=predicted tetratricopeptide repeat protein | location=Tb927_09_v5.1:1264521-1268609(-) | length=1362 | sequence_SO=chromosome | SO=protein_coding
1.0084	0.0077	0.96593	0.0270398	0.98505	0.94681	1.0161	1.0007	Tb927.11.13230	Tb927.11.13230	>Tb927.11.13230 | organism=Trypanosoma_brucei_TREU927 | product=hypothetical protein, conserved | location=Tb927_11_v5.1:3548093-3548743(-) | length=216 | sequence_SO=chromosome | SO=protein_coding
1.0084	0.0079	1.02269	0.0483732	1.0569	0.98849	1.0005	1.0163	Tb927.10.14390	Tb927.10.14390	>Tb927.10.14390 | organism=Trypanosoma_brucei_TREU927 | product=hypothetical protein, conserved | location=Tb927_10_v5.1:3499848-3501515(-) | length=555 | sequence_SO=chromosome | SO=protein_coding
1.00855	0.009155	0.97884	0.0053033	0.97509	0.98259	0.99939	1.0177	Tb927.7.6090	Tb927.7.6090	>Tb927.7.6090 | organism=Trypanosoma_brucei_TREU927 | product=hypothetical protein, conserved | location=Tb927_07_v5.1:1659147-1662227(-) | length=762 | sequence_SO=chromosome | SO=protein_coding
1.0087	0.036395	0.89802	0.0546594	0.93667	0.85937	1.0451	0.97231	Tb927.3.5060	Tb927.3.5060	>Tb927.3.5060 | organism=Trypanosoma_brucei_TREU927 | product=hypothetical protein, conserved | location=Tb927_03_v5.1:1419145-1420188(+) | length=347 | sequence_SO=chromosome | SO=protein_coding
1.0088	0.0058	1.00727	0.072733	0.95584	1.0587	1.0146	1.003	Tb927.8.6030;Tb927.9.14000	Tb927.8.6030;Tb927.9.14000	>Tb927.8.6030 | organism=Trypanosoma_brucei_TREU927 | product=60S ribosomal protein L12, putative | location=Tb927_08_v5.1:1761630-1762159(+) | length=164 | sequence_SO=chromosome | SO=protein_coding;>Tb927.9.14000 | organism=Trypanosoma_brucei_TREU927 | p
1.0088	0.0036	1.0577	0.0258801	1.076	1.0394	1.0052	1.0124	Tb927.10.6370;Tb927.10.220	Tb927.10.6370;Tb927.10.220	>Tb927.10.6370 | organism=Trypanosoma_brucei_TREU927 | product=60S ribosomal proteins L37, putative | location=Tb927_10_v5.1:1612318-1612599(-) | length=93 | sequence_SO=chromosome | SO=protein_coding;>Tb927.10.220 | organism=Trypanosoma_brucei_TREU927 | p
1.00897	0.033725	1.0439	0.00692965	1.039	1.0488	0.97525	1.0427	Tb927.10.11310	Tb927.10.11310	>Tb927.10.11310 | organism=Trypanosoma_brucei_TREU927 | product=intraflagellar transport protein IFT55/IFT57, putative (IFT57/55) | location=Tb927_10_v5.1:2761335-2762576(+) | length=413 | sequence_SO=chromosome | SO=protein_coding
1.00936	0.026245	1.0167	0.0504804	1.0524	0.98101	0.98311	1.0356	Tb927.11.6140;Tb927.3.4360	Tb927.11.6140;Tb927.3.4360	>Tb927.11.6140 | organism=Trypanosoma_brucei_TREU927 | product=40S ribosomal protein S15A, putative | location=Tb927_11_v5.1:1731663-1732055(-) | length=130 | sequence_SO=chromosome | SO=protein_coding;>Tb927.3.4360 | organism=Trypanosoma_brucei_TREU927 |
1.00938	0.051515	1.0674	0.0452548	1.0354	1.0994	0.95787	1.0609	Tb927.4.590	Tb927.4.590	>Tb927.4.590 | organism=Trypanosoma_brucei_TREU927 | product=hypothetical protein, conserved | location=Tb927_04_v5.1:168942-171398(-) | length=818 | sequence_SO=chromosome | SO=protein_coding
1.00945	0.00165	1.00894	0.0140785	1.0189	0.99899	1.0111	1.0078	Tb927.10.1500	Tb927.10.1500	>Tb927.10.1500 | organism=Trypanosoma_brucei_TREU927 | product=methionyl-tRNA synthetase, putative (MetRS) | location=Tb927_10_v5.1:401714-404035(-) | length=773 | sequence_SO=chromosome | SO=protein_coding
1.00961	0.030485	1.0164	0.0104652	1.009	1.0238	0.97913	1.0401	Tb927.3.1590	Tb927.3.1590	>Tb927.3.1590 | organism=Trypanosoma_brucei_TREU927 | product=mitochondrial RNA binding complex 1 subunit (MRB1590) | location=Tb927_03_v5.1:414759-416765(-) | length=668 | sequence_SO=chromosome | SO=protein_coding
1.0097	0.0091	0.995285	0.00355675	0.99277	0.9978	1.0188	1.0006	Tb927.10.11300	Tb927.10.11300	>Tb927.10.11300 | organism=Trypanosoma_brucei_TREU927 | product=paraflagellar rod component, putative (PFC16) | location=Tb927_10_v5.1:2760514-2760894(+) | length=126 | sequence_SO=chromosome | SO=protein_coding
1.00988	0.018515	1.2073	0.116531	1.2897	1.1249	1.0284	0.99137	Tb927.8.1860	Tb927.8.1860	>Tb927.8.1860 | organism=Trypanosoma_brucei_TREU927 | product=pitrilysin-like metalloprotease,metallo-peptidase, Clan ME, Family M16C | location=Tb927_08_v5.1:605726-608818(-) | length=1030 | sequence_SO=chromosome | SO=protein_coding
1.00998	0.012015	0.96525	0.00268701	0.96335	0.96715	1.022	0.99797	Tb927.9.12510	Tb927.9.12510	>Tb927.9.12510 | organism=Trypanosoma_brucei_TREU927 | product=ATP-dependent DEAD/H RNA helicase, putative (DED1) | location=Tb927_09_v5.1:1959337-1961544(+) | length=735 | sequence_SO=chromosome | SO=protein_coding
1.01002	0.026785	1.04105	0.00968736	1.0479	1.0342	0.98323	1.0368	Tb927.3.4190	Tb927.3.4190	>Tb927.3.4190 | organism=Trypanosoma_brucei_TREU927 | product=endosomal integral membrane protein, putative | location=Tb927_03_v5.1:1176273-1178212(-) | length=645 | sequence_SO=chromosome | SO=protein_coding
1.01003	0.02617	0.96732	0.0597929	0.92504	1.0096	1.0362	0.98386	Tb927.1.3180	Tb927.1.3180	>Tb927.1.3180 | organism=Trypanosoma_brucei_TREU927 | product=40S ribosomal protein S11, putative | location=Tb927_01_v5.1:688963-689487(+) | length=174 | sequence_SO=chromosome | SO=protein_coding
1.01005	0.019655	1.0767	0.0127279	1.0857	1.0677	0.99039	1.0297	Tb927.5.3800	Tb927.5.3800	>Tb927.5.3800 | organism=Trypanosoma_brucei_TREU927 | product=glutamine hydrolysing (not ammonia-dependent) carbomoyl phosphate synthase, putative | location=Tb927_05_v5.1:1238877-1244378(+) | length=1833 | sequence_SO=chromosome | SO=protein_coding
1.01006	0.02324	1.1003	0.0130108	1.0911	1.1095	0.98682	1.0333	Tb927.8.1870	Tb927.8.1870	>Tb927.8.1870 | organism=Trypanosoma_brucei_TREU927 | product=Golgi/lysosome glycoprotein 1 (tGLP1) | location=Tb927_08_v5.1:610606-612456(-) | length=616 | sequence_SO=chromosome | SO=protein_coding
1.01015	0.033345	NaN	NaN	1.1941	1.2596	0.97681	1.0435	Tb927.8.3690	Tb927.8.3690	>Tb927.8.3690 | organism=Trypanosoma_brucei_TREU927 | product=isocitrate dehydrogenase [NADP], mitochondrial precursor, putative (IDH) | location=Tb927_08_v5.1:1103230-1104543(-) | length=437 | sequence_SO=chromosome | SO=protein_coding
1.01025	0.00655	0.90445	0.0159523	0.89317	0.91573	1.0168	1.0037	Tb927.4.2080	Tb927.4.2080	>Tb927.4.2080 | organism=Trypanosoma_brucei_TREU927 | product=C2 domain containing protein (CC2D) | location=Tb927_04_v5.1:531161-533881(-) | length=906 | sequence_SO=chromosome | SO=protein_coding
1.01026	0.01264	1.00284	0.0418042	0.97328	1.0324	1.0229	0.99762	Tb927.3.3780;Tb927.3.3760	Tb927.3.3780;Tb927.3.3760	>Tb927.3.3780 | organism=Trypanosoma_brucei_TREU927 | product=tryparedoxin | location=Tb927_03_v5.1:1053583-1054017(+) | length=144 | sequence_SO=chromosome | SO=protein_coding;>Tb927.3.3760 | organism=Trypanosoma_brucei_TREU927 | product=tryparedoxin (TRY
1.01032	0.076275	0.861865	0.093034	0.92765	0.79608	0.93405	1.0866	Tb927.5.3510	Tb927.5.3510	>Tb927.5.3510 | organism=Trypanosoma_brucei_TREU927 | product=structural maintenance of chromosome 3 , putative (SMC3) | location=Tb927_05_v5.1:1159531-1163130(+) | length=1199 | sequence_SO=chromosome | SO=protein_coding
1.01035	0.00525	NaN	NaN	0.82399	NaN	1.0051	1.0156	Tb927.10.10370;Tb927.10.10290	Tb927.10.10370;Tb927.10.10290	>Tb927.10.10370 | organism=Trypanosoma_brucei_TREU927 | product=hypothetical protein, conserved | location=Tb927_10_v5.1:2558786-2559334(-) | length=182 | sequence_SO=chromosome | SO=protein_coding;>Tb927.10.10290 | organism=Trypanosoma_brucei_TREU927 | pr
1.01041	0.01529	0.95277	0.0420729	0.92302	0.98252	0.99512	1.0257	Tb927.1.4050	Tb927.1.4050	>Tb927.1.4050 | organism=Trypanosoma_brucei_TREU927 | product=protein phosphatase with EF-Hand domains (PPEF),ser/thr protein phosphatase, putative | location=Tb927_01_v5.1:856511-859288(+) | length=925 | sequence_SO=chromosome | SO=protein_coding
1.01045	0.00555	1.04385	0.0402344	1.0723	1.0154	1.0049	1.016	Tb927.11.15900;Tb927.11.15880	Tb927.11.15900;Tb927.11.15880	>Tb927.11.15900 | organism=Trypanosoma_brucei_TREU927 | product=60S ribosomal protein L27, putative | location=Tb927_11_v5.1:4209843-4210244(-) | length=133 | sequence_SO=chromosome | SO=protein_coding;>Tb927.11.15880 | organism=Trypanosoma_brucei_TREU927
1.01064	0.07766	1.27385	0.180524	1.1462	1.4015	1.0883	0.93298	Tb927.9.12730	Tb927.9.12730	>Tb927.9.12730 | organism=Trypanosoma_brucei_TREU927 | product=chaperone protein DNAj, putative | location=Tb927_09_v5.1:2002344-2003699(+) | length=451 | sequence_SO=chromosome | SO=protein_coding
1.01065	0.02185	1.03015	0.0130815	1.0209	1.0394	1.0325	0.9888	Tb927.3.3320;Tb927.3.3310	Tb927.3.3320;Tb927.3.3310	>Tb927.3.3320 | organism=Trypanosoma_brucei_TREU927 | product=60S ribosomal protein L13, putative | location=Tb927_03_v5.1:851696-852352(-) | length=218 | sequence_SO=chromosome | SO=protein_coding;>Tb927.3.3310 | organism=Trypanosoma_brucei_TREU927 | prod
1.0108	0.0019	1.03066	0.0523895	1.0677	0.99361	1.0089	1.0127	Tb927.3.5520;REV__Tb927.11.5400	Tb927.3.5520	>Tb927.3.5520 | organism=Trypanosoma_brucei_TREU927 | product=26S proteasome regulatory non-ATPase subunit (RPN1) | location=Tb927_03_v5.1:1542913-1545648(+) | length=911 | sequence_SO=chromosome | SO=protein_coding
1.01085	0.03515	NaN	NaN	NaN	1.1145	0.9757	1.046	Tb927.3.2030	Tb927.3.2030	>Tb927.3.2030 | organism=Trypanosoma_brucei_TREU927 | product=acylphosphatase, putative | location=Tb927_03_v5.1:527496-527828(-) | length=110 | sequence_SO=chromosome | SO=protein_coding
1.01087	0.021125	1.0672	0.0066468	1.0719	1.0625	1.032	0.98975	Tb927.11.3490	Tb927.11.3490	>Tb927.11.3490 | organism=Trypanosoma_brucei_TREU927 | product=hypothetical protein, conserved | location=Tb927_11_v5.1:1032022-1034418(+) | length=798 | sequence_SO=chromosome | SO=protein_coding
1.0109	0.0084	NaN	NaN	1.0167	1.0435	1.0025	1.0193	Tb927.6.1090	Tb927.6.1090	>Tb927.6.1090 | organism=Trypanosoma_brucei_TREU927 | product=proteasome regulatory ATPase subunit 3 (RPT3) | location=Tb927_06_v5.1:430187-431398(-) | length=403 | sequence_SO=chromosome | SO=protein_coding
1.01106	0.024545	1.00391	0.0209162	0.98912	1.0187	1.0356	0.98651	Tb927.11.7350	Tb927.11.7350	>Tb927.11.7350 | organism=Trypanosoma_brucei_TREU927 | product=histone H2B variant, putative (H2BVAR) | location=Tb927_11_v5.1:2071522-2071953(+) | length=143 | sequence_SO=chromosome | SO=protein_coding
1.01161	0.03239	1.167	0.0752362	1.1138	1.2202	1.044	0.97922	Tb927.10.14530	Tb927.10.14530	>Tb927.10.14530 | organism=Trypanosoma_brucei_TREU927 | product=proteasome regulatory non-ATPase subunit 8,26S proteasome regulatory subunit (Rpn8) | location=Tb927_10_v5.1:3552922-3554067(-) | length=381 | sequence_SO=chromosome | SO=protein_coding
1.01177	0.11203	1.1251	0.0253144	1.143	1.1072	1.1238	0.89974	Tb927.4.600	Tb927.4.600	>Tb927.4.600 | organism=Trypanosoma_brucei_TREU927 | product=hypothetical protein, conserved | location=Tb927_04_v5.1:171885-172838(-) | length=317 | sequence_SO=chromosome | SO=protein_coding
1.01195	0.00105	0.98568	0.0309996	0.96376	1.0076	1.0109	1.013	Tb927.10.450	Tb927.10.450	>Tb927.10.450 | organism=Trypanosoma_brucei_TREU927 | product=hypothetical protein, conserved | location=Tb927_10_v5.1:116855-118612(+) | length=585 | sequence_SO=chromosome | SO=protein_coding
1.012	0.0106	1.1028	0.0405879	1.0741	1.1315	1.0014	1.0226	Tb927.11.10820	Tb927.11.10820	>Tb927.11.10820 | organism=Trypanosoma_brucei_TREU927 | product=protein kinase ck2 regulatory subunit, putative,casein kinase II beta chain, putative | location=Tb927_11_v5.1:2895189-2896073(+) | length=294 | sequence_SO=chromosome | SO=protein_coding
1.01203	0.04437	1.231	0.02885	1.2106	1.2514	1.0564	0.96766	Tb927.11.15230	Tb927.11.15230	>Tb927.11.15230 | organism=Trypanosoma_brucei_TREU927 | product=cytosolic coat protein, putative | location=Tb927_11_v5.1:4043487-4044173(-) | length=228 | sequence_SO=chromosome | SO=protein_coding
1.01209	0.014905	1.04215	0.0125158	1.051	1.0333	0.99719	1.027	Tb927.11.14190	Tb927.11.14190	>Tb927.11.14190 | organism=Trypanosoma_brucei_TREU927 | product=hypothetical protein, conserved | location=Tb927_11_v5.1:3761229-3764005(+) | length=924 | sequence_SO=chromosome | SO=protein_coding
1.01215	0.00535	0.96625	0.0153866	0.97713	0.95537	1.0175	1.0068	Tb927.7.4180	Tb927.7.4180	>Tb927.7.4180 | organism=Trypanosoma_brucei_TREU927 | product=fatty acid elongase, putative | location=Tb927_07_v5.1:1114698-1115615(+) | length=305 | sequence_SO=chromosome | SO=protein_coding
1.01215	0.00125	1.03165	0.00417193	1.0346	1.0287	1.0109	1.0134	Tb927.4.3740	Tb927.4.3740	>Tb927.4.3740 | organism=Trypanosoma_brucei_TREU927 | product=flagellar attachment zone protein (FAZ1) | location=Tb927_04_v5.1:939823-946721(-) | length=1692 | sequence_SO=chromosome | SO=protein_coding
1.01222	0.022075	1.0496	0.025173	1.0318	1.0674	1.0343	0.99015	Tb927.9.15190	Tb927.9.15190	>Tb927.9.15190 | organism=Trypanosoma_brucei_TREU927 | product=ribosomal protein L15, putative | location=Tb927_09_v5.1:2361569-2362183(+) | length=204 | sequence_SO=chromosome | SO=protein_coding
1.0127	0.0722	0.874035	0.0360412	0.84855	0.89952	1.0849	0.9405	Tb927.7.5840	Tb927.7.5840	>Tb927.7.5840 | organism=Trypanosoma_brucei_TREU927 | product=hypothetical protein, conserved | location=Tb927_07_v5.1:1574648-1575337(+) | length=229 | sequence_SO=chromosome | SO=protein_coding
1.0127	0.0079	1.04715	0.00148492	1.0482	1.0461	1.0048	1.0206	Tb927.9.4680	Tb927.9.4680	>Tb927.9.4680 | organism=Trypanosoma_brucei_TREU927 | product=ATP-dependent DEAD box helicase, putative | location=Tb927_09_v5.1:864680-865894(+) | length=404 | sequence_SO=chromosome | SO=protein_coding
1.0128	0.0551	NaN	NaN	0.94227	NaN	1.0679	0.9577	Tb927.7.1430	Tb927.7.1430	>Tb927.7.1430 | organism=Trypanosoma_brucei_TREU927 | product=leucine-rich repeat protein (LRRP), putative | location=Tb927_07_v5.1:365566-367359(+) | length=448 | sequence_SO=chromosome | SO=protein_coding
1.01285	0.01115	0.997675	0.0310066	1.0196	0.97575	1.024	1.0017	Tb927.9.10830	Tb927.9.10830	>Tb927.9.10830 | organism=Trypanosoma_brucei_TREU927 | product=hypothetical protein, conserved | location=Tb927_09_v5.1:1708709-1709155(-) | length=148 | sequence_SO=chromosome | SO=protein_coding
1.01306	0.02454	1.05788	0.102269	1.1302	0.98557	1.0376	0.98852	Tb927.3.640	Tb927.3.640	>Tb927.3.640 | organism=Trypanosoma_brucei_TREU927 | product=hypothetical protein, conserved | location=Tb927_03_v5.1:160377-161267(-) | length=296 | sequence_SO=chromosome | SO=protein_coding
1.01316	0.104445	NaN	NaN	0.90447	NaN	0.90871	1.1176	Tb927.5.4060	Tb927.5.4060	>Tb927.5.4060 | organism=Trypanosoma_brucei_TREU927 | product=hypothetical protein, conserved | location=Tb927_05_v5.1:1304363-1306516(-) | length=717 | sequence_SO=chromosome | SO=protein_coding
1.01322	0.05158	1.07065	0.0607405	1.0277	1.1136	0.96164	1.0648	Tb927.9.9290	Tb927.9.9290	>Tb927.9.9290 | organism=Trypanosoma_brucei_TREU927 | product=Polyadenylate-binding protein 1 (Poly(A)-binding protein 1) (PABP 1) (PABP1) | location=Tb927_09_v5.1:1478262-1479962(-) | length=566 | sequence_SO=chromosome | SO=protein_coding
1.01326	0.01554	1.0392	0.101109	1.1107	0.96771	1.0288	0.99772	Tb927.8.1940	Tb927.8.1940	>Tb927.8.1940 | organism=Trypanosoma_brucei_TREU927 | product=endosomal integral membrane protein, putative | location=Tb927_08_v5.1:622047-623933(-) | length=628 | sequence_SO=chromosome | SO=protein_coding
1.01349	0.09541	0.959165	0.0256043	0.97727	0.94106	1.1089	0.91808	Tb927.6.940	Tb927.6.940	>Tb927.6.940 | organism=Trypanosoma_brucei_TREU927 | product=metacaspase MCA2 (MCA2) | location=Tb927_06_v5.1:398695-399738(-) | length=347 | sequence_SO=chromosome | SO=protein_coding
1.0136	0.0101	1.0274	0.0108894	1.0351	1.0197	1.0035	1.0237	Tb927.10.8190	Tb927.10.8190	>Tb927.10.8190 | organism=Trypanosoma_brucei_TREU927 | product=T-complex protein 1, theta subunit, putative,CCT-theta, putative (TCP-1-theta) | location=Tb927_10_v5.1:2036388-2038001(-) | length=537 | sequence_SO=chromosome | SO=protein_coding
1.0137	0.008	1.0976	0.0265872	1.0788	1.1164	1.0217	1.0057	Tb927.8.2540	Tb927.8.2540	>Tb927.8.2540 | organism=Trypanosoma_brucei_TREU927 | product=3-ketoacyl-CoA thiolase, putative | location=Tb927_08_v5.1:749535-750851(+) | length=438 | sequence_SO=chromosome | SO=protein_coding
1.0138	0.0124	0.99749	0.0379151	0.97068	1.0243	1.0262	1.0014	Tb927.10.11390	Tb927.10.11390	>Tb927.10.11390 | organism=Trypanosoma_brucei_TREU927 | product=60S ribosomal protein L6, putative | location=Tb927_10_v5.1:2777404-2777982(+) | length=192 | sequence_SO=chromosome | SO=protein_coding
1.01405	0.00265	1.0579	0.0195161	1.0441	1.0717	1.0167	1.0114	Tb11.v5.0713	Tb11.v5.0713	>Tb11.v5.0713 | organism=Trypanosoma_brucei_TREU927 | product=retrotransposon hot spot (RHS) protein, putative | location=Tb927_11_bin_v5.1:3629729-3631795(+) | length=688 | sequence_SO=random_sequence | SO=protein_coding
1.0142	0.014	1.0362	0.0321026	1.0135	1.0589	1.0282	1.0002	Tb927.9.9060	Tb927.9.9060	>Tb927.9.9060 | organism=Trypanosoma_brucei_TREU927 | product=Lsm12 protein, putative | location=Tb927_09_v5.1:1448573-1449151(-) | length=190 | sequence_SO=chromosome | SO=protein_coding
1.0147	0.0046	1.10165	0.00940452	1.095	1.1083	1.0193	1.0101	Tb927.10.16120	Tb927.10.16120	>Tb927.10.16120 | organism=Trypanosoma_brucei_TREU927 | product=inosine-5-monophosphate dehydrogenase,IMP dehydrogenase | location=Tb927_10_v5.1:3965348-3966691(+) | length=447 | sequence_SO=chromosome | SO=protein_coding
1.01477	0.02043	0.990945	0.0125511	0.99982	0.98207	0.99434	1.0352	Tb927.11.6160	Tb927.11.6160	>Tb927.11.6160 | organism=Trypanosoma_brucei_TREU927 | product=eukaryotic release factor 3, putative (ERF3) | location=Tb927_11_v5.1:1734211-1736307(-) | length=698 | sequence_SO=chromosome | SO=protein_coding
1.01485	0.00525	1.03434	0.0954028	0.96688	1.1018	1.0201	1.0096	Tb927.8.4210	Tb927.8.4210	>Tb927.8.4210 | organism=Trypanosoma_brucei_TREU927 | product=hypothetical protein, conserved | location=Tb927_08_v5.1:1245422-1246681(-) | length=419 | sequence_SO=chromosome | SO=protein_coding
1.0149	0.039505	0.94721	0.0152735	0.93641	0.95801	1.0544	0.97539	Tb927.7.2950	Tb927.7.2950	>Tb927.7.2950 | organism=Trypanosoma_brucei_TREU927 | product=hypothetical protein, conserved | location=Tb927_07_v5.1:740636-742648(+) | length=670 | sequence_SO=chromosome | SO=protein_coding
1.01504	0.028855	1.00406	0.028058	0.98422	1.0239	1.0439	0.98619	Tb927.4.3060	Tb927.4.3060	>Tb927.4.3060 | organism=Trypanosoma_brucei_TREU927 | product=hypothetical protein, conserved | location=Tb927_04_v5.1:810076-810522(+) | length=148 | sequence_SO=chromosome | SO=protein_coding
1.01513	0.05317	0.992265	0.0184343	1.0053	0.97923	1.0683	0.96196	Tb927.10.15520;Tb11.v5.0812	Tb927.10.15520	>Tb927.10.15520 | organism=Trypanosoma_brucei_TREU927 | product=signal recognition particle protein, putative | location=Tb927_10_v5.1:3807791-3809821(+) | length=676 | sequence_SO=chromosome | SO=protein_coding
1.01514	0.02756	0.91505	0.00855599	0.909	0.9211	0.98758	1.0427	Tb927.7.6980	Tb927.7.6980	>Tb927.7.6980 | organism=Trypanosoma_brucei_TREU927 | product=hypothetical protein, conserved | location=Tb927_07_v5.1:1990847-1996351(-) | length=1834 | sequence_SO=chromosome | SO=protein_coding
1.01518	0.02422	1.05735	0.0395273	1.0853	1.0294	1.0394	0.99096	Tb927.11.4610;Tb11.v5.0587	Tb927.11.4610;Tb11.v5.0587	>Tb927.11.4610 | organism=Trypanosoma_brucei_TREU927 | product=protein kinase A regulatory subunit (PKA-R) | location=Tb927_11_v5.1:1327122-1328621(+) | length=499 | sequence_SO=chromosome | SO=protein_coding;>Tb11.v5.0587 | organism=Trypanosoma_brucei_TRE
1.0152	0.068005	1.03849	0.0944907	1.1053	0.97167	1.0832	0.94719	Tb927.4.4540	Tb927.4.4540	>Tb927.4.4540 | organism=Trypanosoma_brucei_TREU927 | product=hypothetical protein, conserved | location=Tb927_04_v5.1:1248153-1249189(-) | length=121 | sequence_SO=chromosome | SO=protein_coding
1.0152	0.0002	NaN	NaN	0.77392	NaN	1.0154	1.015	Tb927.11.10120	Tb927.11.10120	>Tb927.11.10120 | organism=Trypanosoma_brucei_TREU927 | product=hypothetical protein, conserved | location=Tb927_11_v5.1:2710406-2712814(+) | length=802 | sequence_SO=chromosome | SO=protein_coding
1.01522	0.02898	1.16395	0.0376888	1.1373	1.1906	1.0442	0.98624	Tb927.6.5050	Tb927.6.5050	>Tb927.6.5050 | organism=Trypanosoma_brucei_TREU927 | product=V-type ATPase, C subunit, putative | location=Tb927_06_v5.1:1381813-1382511(+) | length=224 | sequence_SO=chromosome | SO=protein_coding
1.0153	0.0024	1.04165	0.0352846	1.0167	1.0666	1.0177	1.0129	Tb927.4.450	Tb927.4.450	>Tb927.4.450 | organism=Trypanosoma_brucei_TREU927 | product=coatomer alpha subunit, putative (TbCoatomerAlpha) | location=Tb927_04_v5.1:131246-134824(-) | length=1192 | sequence_SO=chromosome | SO=protein_coding
1.01537	0.080425	1.25195	0.218567	1.4065	1.0974	1.0958	0.93495	Tb927.11.16810	Tb927.11.16810	>Tb927.11.16810 | organism=Trypanosoma_brucei_TREU927 | product=dynein light intermediate chain D1bLIC, putative | location=Tb927_11_v5.1:4474048-4475304(-) | length=418 | sequence_SO=chromosome | SO=protein_coding
1.01544	0.032155	0.94905	0.119855	1.0338	0.8643	1.0476	0.98329	Tb11.v5.0731	Tb11.v5.0731	>Tb11.v5.0731 | organism=Trypanosoma_brucei_TREU927 | product=65 kDa invariant surface glycoprotein, putative | location=Tb927_11_bin_v5.1:3748160-3749452(-) | length=430 | sequence_SO=random_sequence | SO=protein_coding
1.01545	0.00285	1.1031	0.0189505	1.0897	1.1165	1.0126	1.0183	Tb927.8.1200	Tb927.8.1200	>Tb927.8.1200 | organism=Trypanosoma_brucei_TREU927 | product=vacuolar-type Ca2 -ATPase 2 (TbA2) | location=Tb927_08_v5.1:381853-385095(-) | length=1080 | sequence_SO=chromosome | SO=protein_coding
1.01555	0.02785	NaN	NaN	1.0806	NaN	0.9877	1.0434	Tb927.3.3850	Tb927.3.3850	>Tb927.3.3850 | organism=Trypanosoma_brucei_TREU927 | product=hypothetical protein, conserved | location=Tb927_03_v5.1:1066556-1070719(+) | length=1387 | sequence_SO=chromosome | SO=protein_coding
1.01575	0.00605	1.06215	0.00403051	1.065	1.0593	1.0218	1.0097	Tb927.10.1510	Tb927.10.1510	>Tb927.10.1510 | organism=Trypanosoma_brucei_TREU927 | product=NOT1 (NOT1) | location=Tb927_10_v5.1:405276-412256(-) | length=2326 | sequence_SO=chromosome | SO=protein_coding
1.0158	0.0106	1.03591	0.0548644	1.0747	0.99711	1.0264	1.0052	Tb927.4.1920	Tb927.4.1920	>Tb927.4.1920 | organism=Trypanosoma_brucei_TREU927 | product=GPI transamidase, putative (TbGPI16) | location=Tb927_04_v5.1:487062-489796(-) | length=686 | sequence_SO=chromosome | SO=protein_coding
1.01588	0.03382	0.982485	0.0496601	0.94737	1.0176	1.0497	0.98206	Tb927.6.1800	Tb927.6.1800	>Tb927.6.1800 | organism=Trypanosoma_brucei_TREU927 | product=protein phosphatase 2C, putative | location=Tb927_06_v5.1:602363-603511(-) | length=382 | sequence_SO=chromosome | SO=protein_coding
1.01592	0.025675	1.08375	0.0801152	1.1404	1.0271	1.0416	0.99025	Tb927.9.12150	Tb927.9.12150	>Tb927.9.12150 | organism=Trypanosoma_brucei_TREU927 | product=transport protein particle (TRAPP) subunit, putative | location=Tb927_09_v5.1:1898906-1899514(+) | length=202 | sequence_SO=chromosome | SO=protein_coding
1.01612	0.05678	0.855095	0.0817628	0.79728	0.91291	0.95934	1.0729	Tb927.3.2310	Tb927.3.2310	>Tb927.3.2310 | organism=Trypanosoma_brucei_TREU927 | product=PACRGA | location=Tb927_03_v5.1:593475-594377(+) | length=300 | sequence_SO=chromosome | SO=protein_coding
1.0164	0.0028	0.88379	0.0528774	0.92118	0.8464	1.0192	1.0136	Tb927.11.8160	Tb927.11.8160	>Tb927.11.8160 | organism=Trypanosoma_brucei_TREU927 | product=dynein heavy chain, putative | location=Tb927_11_v5.1:2283465-2295923(+) | length=4152 | sequence_SO=chromosome | SO=protein_coding
1.01645	0.00455	0.91994	0.084273	0.97953	0.86035	1.0119	1.021	Tb927.11.11480	Tb927.11.11480	>Tb927.11.11480 | organism=Trypanosoma_brucei_TREU927 | product=Trichohyalin, putative | location=Tb927_11_v5.1:3075484-3077460(+) | length=658 | sequence_SO=chromosome | SO=protein_coding
1.0167	0.0036	0.988215	0.00946816	0.98152	0.99491	1.0203	1.0131	Tb927.11.9640	Tb927.11.9640	>Tb927.11.9640 | organism=Trypanosoma_brucei_TREU927 | product=glycyl-tRNA synthetase, putative | location=Tb927_11_v5.1:2620223-2622097(-) | length=624 | sequence_SO=chromosome | SO=protein_coding
1.0167	0.011	1.0418	0.0135765	1.0322	1.0514	1.0277	1.0057	Tb927.6.1770	Tb927.6.1770	>Tb927.6.1770 | organism=Trypanosoma_brucei_TREU927 | product=kinesin, putative | location=Tb927_06_v5.1:591149-593035(-) | length=628 | sequence_SO=chromosome | SO=protein_coding
1.01676	0.02704	1.0745	0.00806102	1.0688	1.0802	1.0438	0.98972	Tb927.8.7020	Tb927.8.7020	>Tb927.8.7020 | organism=Trypanosoma_brucei_TREU927 | product=peptidase, putative,metallo-peptidase, Clan ME, Family M16 | location=Tb927_08_v5.1:2018034-2021228(+) | length=1064 | sequence_SO=chromosome | SO=protein_coding
1.0168	0.0069	0.95084	0.0574736	0.99148	0.9102	1.0237	1.0099	Tb927.7.570	Tb927.7.570	>Tb927.7.570 | organism=Trypanosoma_brucei_TREU927 | product=prefoldin, putative | location=Tb927_07_v5.1:116588-117181(-) | length=197 | sequence_SO=chromosome | SO=protein_coding
1.0169	0.0046	1.0483	0.0152735	1.0375	1.0591	1.0123	1.0215	Tb927.9.14430	Tb927.9.14430	>Tb927.9.14430 | organism=Trypanosoma_brucei_TREU927 | product=casein kinase II, putative | location=Tb927_09_v5.1:2254610-2255659(-) | length=349 | sequence_SO=chromosome | SO=protein_coding
1.01721	0.022085	1.1681	0.0246073	1.1507	1.1855	0.99513	1.0393	Tb927.8.6060	Tb927.8.6060	>Tb927.8.6060 | organism=Trypanosoma_brucei_TREU927 | product=2-amino-3-ketobutyrate coenzyme A ligase, putative,glycine acetyltransferase, putative | location=Tb927_08_v5.1:1766401-1767660(+) | length=404 | sequence_SO=chromosome | SO=protein_coding
1.01735	0.01275	0.93218	0.09512	0.99944	0.86492	1.0046	1.0301	Tb927.5.3610	Tb927.5.3610	>Tb927.5.3610 | organism=Trypanosoma_brucei_TREU927 | product=adaptor complex protein (AP) 3 delta subunit 1, putative | location=Tb927_05_v5.1:1185761-1189144(+) | length=1127 | sequence_SO=chromosome | SO=protein_coding
1.01737	0.03553	1.2156	0.154574	1.3249	1.1063	0.98184	1.0529	Tb927.11.250	Tb927.11.250	>Tb927.11.250 | organism=Trypanosoma_brucei_TREU927 | product=ubiquitin carboxyl-terminal hydrolase, putative,cysteine peptidase, Clan CA, family C12, putative | location=Tb927_11_v5.1:56264-56974(-) | length=236 | sequence_SO=chromosome | SO=protein_codin
1.0174	0.009	1.00911	0.0432537	0.97853	1.0397	1.0264	1.0084	Tb927.6.1470	Tb927.6.1470	>Tb927.6.1470 | organism=Trypanosoma_brucei_TREU927 | product=hypothetical protein, conserved | location=Tb927_06_v5.1:516753-517433(-) | length=223 | sequence_SO=chromosome | SO=protein_coding
1.01751	0.056195	0.8487	0.0272802	0.82941	0.86799	1.0737	0.96131	Tb927.11.6420	Tb927.11.6420	>Tb927.11.6420 | organism=Trypanosoma_brucei_TREU927 | product=hypothetical protein, conserved | location=Tb927_11_v5.1:1807696-1811655(-) | length=1319 | sequence_SO=chromosome | SO=protein_coding
1.01755	0.00505	1.084	0.0125865	1.0751	1.0929	1.0226	1.0125	Tb927.10.5770	Tb927.10.5770	>Tb927.10.5770 | organism=Trypanosoma_brucei_TREU927 | product=valosin-containing protein homolog,Transitional endoplasmic reticulum ATPase, putative (VCP) | location=Tb927_10_v5.1:1431106-1433448(-) | length=780 | sequence_SO=chromosome | SO=protein_codin
1.01775	0.01615	1.1545	0.0291328	1.1339	1.1751	1.0339	1.0016	Tb927.9.5150	Tb927.9.5150	>Tb927.9.5150 | organism=Trypanosoma_brucei_TREU927 | product=ribosomal protein S6, putative,NHP2/RS6-like protein (NHP2) | location=Tb927_09_v5.1:912912-913292(+) | length=126 | sequence_SO=chromosome | SO=protein_coding
1.0178	0.0034	0.99518	0.0353836	1.0202	0.97016	1.0144	1.0212	Tb927.10.6440	Tb927.10.6440	>Tb927.10.6440 | organism=Trypanosoma_brucei_TREU927 | product=phosphomannomutase, putative | location=Tb927_10_v5.1:1635920-1636657(+) | length=245 | sequence_SO=chromosome | SO=protein_coding
1.0179	0.0104	1.03085	0.0399515	1.0026	1.0591	1.0075	1.0283	Tb927.9.7620;Tb927.9.7590	Tb927.9.7620;Tb927.9.7590	>Tb927.9.7620 | organism=Trypanosoma_brucei_TREU927 | product=60S ribosomal protein L11, putative | location=Tb927_09_v5.1:1248212-1248796(-) | length=194 | sequence_SO=chromosome | SO=protein_coding;>Tb927.9.7590 | organism=Trypanosoma_brucei_TREU927 | pr
1.01802	0.047275	NaN	NaN	1.0814	NaN	1.0653	0.97075	Tb927.10.4270	Tb927.10.4270	>Tb927.10.4270 | organism=Trypanosoma_brucei_TREU927 | product=coatomer zeta subunit, putative,cytosolic coat protein, putative (zeta-CoP) | location=Tb927_10_v5.1:1115425-1115976(+) | length=183 | sequence_SO=chromosome | SO=protein_coding
1.01823	0.07367	0.698065	0.0187454	0.71132	0.68481	0.94456	1.0919	Tb927.7.5190	Tb927.7.5190	>Tb927.7.5190 | organism=Trypanosoma_brucei_TREU927 | product=hypothetical protein, conserved | location=Tb927_07_v5.1:1365358-1368912(+) | length=1184 | sequence_SO=chromosome | SO=protein_coding
1.01825	0.00485	0.863945	0.043876	0.89497	0.83292	1.0231	1.0134	Tb927.8.7610;Tb927.8.7640;Tb927.8.7630;Tb927.8.7620;Tb927.8.7600;Tb927.8.7670;Tb927.4.4020;Tb927.4.4010;Tb927.4.4000;Tb927.4.3990	Tb927.8.7610;Tb927.8.7640;Tb927.8.7630;Tb927.8.7620;Tb927.8.7600	>Tb927.8.7610 | organism=Trypanosoma_brucei_TREU927 | product=amino acid transporter 1, putative (AATP1) | location=Tb927_08_v5.1:2196376-2198288(+) | length=467 | sequence_SO=chromosome | SO=protein_coding;>Tb927.8.7640 | organism=Trypanosoma_brucei_TREU9
1.0183	0.0115	1.05835	0.00954594	1.0516	1.0651	1.0068	1.0298	Tb927.5.1000	Tb927.5.1000	>Tb927.5.1000 | organism=Trypanosoma_brucei_TREU927 | product=ubiquitin-conjugating enzyme E2, putative,ubiquitin carrier protein, putative,ubiquitin-protein ligase, putative | location=Tb927_05_v5.1:385346-385792(+) | length=148 | sequence_SO=chromosome |
1.01836	0.035035	0.99985	0.0392444	1.0276	0.9721	0.98333	1.0534	Tb927.7.6360	Tb927.7.6360	>Tb927.7.6360 | organism=Trypanosoma_brucei_TREU927 | product=histone H2A variant (h2aZ) | location=Tb927_07_v5.1:1727247-1727786(-) | length=179 | sequence_SO=chromosome | SO=protein_coding
1.01859	0.045505	0.819715	0.105705	0.89446	0.74497	0.97309	1.0641	Tb927.11.10800	Tb927.11.10800	>Tb927.11.10800 | organism=Trypanosoma_brucei_TREU927 | product=hypothetical protein, conserved | location=Tb927_11_v5.1:2888236-2889024(+) | length=262 | sequence_SO=chromosome | SO=protein_coding
1.0186	0.0157	1.0113	0.035921	0.9859	1.0367	1.0029	1.0343	Tb927.9.2900	Tb927.9.2900	>Tb927.9.2900 | organism=Trypanosoma_brucei_TREU927 | product=hypothetical protein, conserved | location=Tb927_09_v5.1:654509-662404(-) | length=2631 | sequence_SO=chromosome | SO=protein_coding
1.01862	0.026985	1.03215	0.00120208	1.0313	1.033	1.0456	0.99163	Tb927.10.3640	Tb927.10.3640	>Tb927.10.3640 | organism=Trypanosoma_brucei_TREU927 | product=hypothetical protein, conserved | location=Tb927_10_v5.1:942973-943827(-) | length=284 | sequence_SO=chromosome | SO=protein_coding
1.0188	0.0163	1.0288	0.0118794	1.0372	1.0204	1.0351	1.0025	Tb927.3.3560	Tb927.3.3560	>Tb927.3.3560 | organism=Trypanosoma_brucei_TREU927 | product=hypothetical protein, conserved | location=Tb927_03_v5.1:1001768-1003642(+) | length=624 | sequence_SO=chromosome | SO=protein_coding
1.01889	0.106915	NaN	NaN	0.78328	NaN	1.1258	0.91197	Tb927.5.3240	Tb927.5.3240	>Tb927.5.3240 | organism=Trypanosoma_brucei_TREU927 | product=hypothetical protein, conserved | location=Tb927_05_v5.1:1066169-1068562(-) | length=797 | sequence_SO=chromosome | SO=protein_coding
1.0189	0.018	1.12295	0.0559321	1.0834	1.1625	1.0009	1.0369	Tb927.6.4670	Tb927.6.4670	>Tb927.6.4670 | organism=Trypanosoma_brucei_TREU927 | product=MORN repeat-containing protein (TbMORN1) | location=Tb927_06_v5.1:1303156-1304232(+) | length=358 | sequence_SO=chromosome | SO=protein_coding
1.01892	0.09188	1.08445	0.0280721	1.0646	1.1043	0.92704	1.1108	Tb927.7.4170	Tb927.7.4170	>Tb927.7.4170 | organism=Trypanosoma_brucei_TREU927 | product=fatty acid elongase, putative | location=Tb927_07_v5.1:1111707-1112522(+) | length=271 | sequence_SO=chromosome | SO=protein_coding
1.01896	0.037935	0.94399	0.0869883	1.0055	0.88248	1.0569	0.98103	Tb927.11.9780	Tb927.11.9780	>Tb927.11.9780 | organism=Trypanosoma_brucei_TREU927 | product=conserved protein | location=Tb927_11_v5.1:2643639-2646872(-) | length=1077 | sequence_SO=chromosome | SO=protein_coding
1.019	0.0014	1.03389	0.333627	1.2698	0.79798	1.0204	1.0176	Tb927.8.4220	Tb927.8.4220	>Tb927.8.4220 | organism=Trypanosoma_brucei_TREU927 | product=hypothetical protein, conserved | location=Tb927_08_v5.1:1250584-1251261(-) | length=225 | sequence_SO=chromosome | SO=protein_coding
1.01917	0.03363	0.830145	0.0138946	0.82032	0.83997	0.98554	1.0528	Tb927.11.3770	Tb927.11.3770	>Tb927.11.3770 | organism=Trypanosoma_brucei_TREU927 | product=hypothetical protein, conserved | location=Tb927_11_v5.1:1110371-1111159(+) | length=262 | sequence_SO=chromosome | SO=protein_coding
1.01931	0.05109	1.15615	0.0033234	1.1538	1.1585	0.96822	1.0704	Tb927.2.3030	Tb927.2.3030	>Tb927.2.3030 | organism=Trypanosoma_brucei_TREU927 | product=ATP-dependent Clp protease subunit, heat shock protein 78 (HSP78), putative | location=Tb927_02_v5.1:575019-577457(+) | length=812 | sequence_SO=chromosome | SO=protein_coding
1.01935	0.03815	0.949335	0.0366352	0.97524	0.92343	1.0575	0.9812	Tb927.9.9820	Tb927.9.9820	>Tb927.9.9820 | organism=Trypanosoma_brucei_TREU927 | product=glyceraldehyde-3-phosphate dehydrogenase, putative | location=Tb927_09_v5.1:1558148-1560452(-) | length=355 | sequence_SO=chromosome | SO=protein_coding
1.0194	0.070905	0.85273	0.0690136	0.90153	0.80393	0.94849	1.0903	Tb927.7.4910;Tb11.v5.0172	Tb927.7.4910;Tb11.v5.0172	>Tb927.7.4910 | organism=Trypanosoma_brucei_TREU927 | product=hypothetical protein, conserved | location=Tb927_07_v5.1:1294355-1295464(-) | length=369 | sequence_SO=chromosome | SO=protein_coding;>Tb11.v5.0172 | organism=Trypanosoma_brucei_TREU927 | produc
1.01943	0.135475	1.20805	0.0136472	1.1984	1.2177	0.88395	1.1549	Tb927.4.5310;Tb927.8.7110	Tb927.4.5310	>Tb927.4.5310 | organism=Trypanosoma_brucei_TREU927 | product=serine/threonine-protein kinase a, putative,protein kinase, putative | location=Tb927_04_v5.1:1437460-1438782(-) | length=440 | sequence_SO=chromosome | SO=protein_coding
1.01968	0.061215	1.0659	0.00424264	1.0689	1.0629	1.0809	0.95847	Tb927.5.1520	Tb927.5.1520	>Tb927.5.1520 | organism=Trypanosoma_brucei_TREU927 | product=heat shock protein HslVU, ATPase subunit HslU, putative | location=Tb927_05_v5.1:536275-537755(-) | length=475 | sequence_SO=chromosome | SO=protein_coding
1.01985	0.00445	0.97627	0.0163907	0.96468	0.98786	1.0243	1.0154	Tb927.9.12240;Tb927.9.12200	Tb927.9.12240;Tb927.9.12200	>Tb927.9.12240 | organism=Trypanosoma_brucei_TREU927 | product=unspecified product | location=Tb927_09_v5.1:1908465-1909031(+) | length=188 | sequence_SO=chromosome | SO=protein_coding;>Tb927.9.12200 | organism=Trypanosoma_brucei_TREU927 | product=unspecif
1.0199	0.0198	1.0477	0.0086267	1.0416	1.0538	1.0397	1.0001	Tb927.5.1610;Tb927.4.3550	Tb927.5.1610;Tb927.4.3550	>Tb927.5.1610 | organism=Trypanosoma_brucei_TREU927 | product=60S ribosomal protein L13a, putative | location=Tb927_05_v5.1:567655-568841(+) | length=222 | sequence_SO=chromosome | SO=protein_coding;>Tb927.4.3550 | organism=Trypanosoma_brucei_TREU927 | pro
1.01995	0.00795	0.98703	0.00499217	0.9835	0.99056	1.0279	1.012	Tb927.11.1700	Tb927.11.1700	>Tb927.11.1700 | organism=Trypanosoma_brucei_TREU927 | product=hypothetical protein, conserved | location=Tb927_11_v5.1:518427-520139(-) | length=570 | sequence_SO=chromosome | SO=protein_coding
1.01995	0.01405	1.00621	0.034924	1.0309	0.98151	1.0059	1.034	Tb927.7.2390	Tb927.7.2390	>Tb927.7.2390 | organism=Trypanosoma_brucei_TREU927 | product=hypothetical protein, conserved | location=Tb927_07_v5.1:613757-616612(-) | length=951 | sequence_SO=chromosome | SO=protein_coding
1.01995	0.01695	1.0408	0.0100409	1.0479	1.0337	1.0369	1.003	Tb927.11.14130;Tb927.10.3840	Tb927.11.14130;Tb927.10.3840	>Tb927.11.14130 | organism=Trypanosoma_brucei_TREU927 | product=ribosomal protein L18, putative | location=Tb927_11_v5.1:3745050-3745589(+) | length=179 | sequence_SO=chromosome | SO=protein_coding;>Tb927.10.3840 | organism=Trypanosoma_brucei_TREU927 | pro
1.02005	0.01965	1.13575	0.0621547	1.0918	1.1797	1.0004	1.0397	Tb927.9.8260	Tb927.9.8260	>Tb927.9.8260 | organism=Trypanosoma_brucei_TREU927 | product=rhomboid-like protein,serine peptidase, Clan S- , family S54, putative | location=Tb927_09_v5.1:1353882-1354871(-) | length=329 | sequence_SO=chromosome | SO=protein_coding
1.02005	0.00385	1.1738	0.0520431	1.2106	1.137	1.0239	1.0162	Tb927.11.13870	Tb927.11.13870	>Tb927.11.13870 | organism=Trypanosoma_brucei_TREU927 | product=hypothetical protein, conserved | location=Tb927_11_v5.1:3687052-3687621(+) | length=189 | sequence_SO=chromosome | SO=protein_coding
1.02016	0.020935	0.984115	0.0132017	0.97478	0.99345	0.99923	1.0411	Tb927.11.12150	Tb927.11.12150	>Tb927.11.12150 | organism=Trypanosoma_brucei_TREU927 | product=flagellar protein essential for flagellar pocket biogenesis (BILBO1) | location=Tb927_11_v5.1:3248871-3250939(+) | length=587 | sequence_SO=chromosome | SO=protein_coding
1.02025	0.052355	1.3887	0.014425	1.3989	1.3785	1.0726	0.96789	Tb927.11.6250	Tb927.11.6250	>Tb927.11.6250 | organism=Trypanosoma_brucei_TREU927 | product=hypothetical protein, conserved | location=Tb927_11_v5.1:1760097-1760906(-) | length=269 | sequence_SO=chromosome | SO=protein_coding
1.0203	0.0024	0.996555	0.0108117	0.98891	1.0042	1.0227	1.0179	Tb927.6.2090	Tb927.6.2090	>Tb927.6.2090 | organism=Trypanosoma_brucei_TREU927 | product=hypothetical protein, conserved | location=Tb927_06_v5.1:676063-678195(-) | length=710 | sequence_SO=chromosome | SO=protein_coding
1.02038	0.026025	0.902475	0.0814233	0.8449	0.96005	0.99435	1.0464	Tb927.5.1270	Tb927.5.1270	>Tb927.5.1270 | organism=Trypanosoma_brucei_TREU927 | product=hypothetical protein, conserved | location=Tb927_05_v5.1:476791-477438(+) | length=215 | sequence_SO=chromosome | SO=protein_coding
1.0204	0.0162	0.928925	0.00306177	0.93109	0.92676	1.0366	1.0042	Tb927.5.1090	Tb927.5.1090	>Tb927.5.1090 | organism=Trypanosoma_brucei_TREU927 | product=threonyl-tRNA synthetase, putative | location=Tb927_05_v5.1:409463-412112(+) | length=799 | sequence_SO=chromosome | SO=protein_coding
1.0206	0.005	1.07755	0.0639932	1.0323	1.1228	1.0156	1.0256	Tb927.11.14100	Tb927.11.14100	>Tb927.11.14100 | organism=Trypanosoma_brucei_TREU927 | product=DRBD4 (DRBD4) | location=Tb927_11_v5.1:3736962-3739072(+) | length=505 | sequence_SO=chromosome | SO=protein_coding
1.02075	0.06535	0.96101	0.0930411	1.0268	0.89522	1.0861	0.9554	Tb927.5.2790	Tb927.5.2790	>Tb927.5.2790 | organism=Trypanosoma_brucei_TREU927 | product=mitochondrial DNA polymerase beta-PAK (Pol beta-PAK) | location=Tb927_05_v5.1:939711-942152(-) | length=813 | sequence_SO=chromosome | SO=protein_coding
1.02085	0.02025	NaN	NaN	0.79266	NaN	1.0411	1.0006	Tb927.11.16880	Tb927.11.16880	>Tb927.11.16880 | organism=Trypanosoma_brucei_TREU927 | product=leucine-rich repeat protein (LRRP), putative | location=Tb927_11_v5.1:4494906-4496792(-) | length=628 | sequence_SO=chromosome | SO=protein_coding
1.02088	0.08462	0.826065	0.0515127	0.78964	0.86249	1.1055	0.93626	Tb927.11.14970	Tb927.11.14970	>Tb927.11.14970 | organism=Trypanosoma_brucei_TREU927 | product=hypothetical protein, conserved | location=Tb927_11_v5.1:3982118-3984589(-) | length=823 | sequence_SO=chromosome | SO=protein_coding
1.0213	0.0125	1.06502	0.0933098	0.99904	1.131	1.0088	1.0338	Tb927.9.10010	Tb927.9.10010	>Tb927.9.10010 | organism=Trypanosoma_brucei_TREU927 | product=chaperone protein DNAj, putative | location=Tb927_09_v5.1:1583245-1584717(-) | length=490 | sequence_SO=chromosome | SO=protein_coding
1.0213	0.0138	1.0711	0.0446891	1.0395	1.1027	1.0075	1.0351	Tb927.10.13860	Tb927.10.13860	>Tb927.10.13860 | organism=Trypanosoma_brucei_TREU927 | product=GPI-anchor transamidase subunit 8 (GPI8) | location=Tb927_10_v5.1:3382544-3383503(-) | length=319 | sequence_SO=chromosome | SO=protein_coding
1.02171	0.02509	1.28145	0.075024	1.3345	1.2284	0.99662	1.0468	Tb927.2.2970	Tb927.2.2970	>Tb927.2.2970 | organism=Trypanosoma_brucei_TREU927 | product=mitochondrial carrier protein (MCP13) | location=Tb927_02_v5.1:564310-565248(+) | length=312 | sequence_SO=chromosome | SO=protein_coding
1.02175	0.00795	1.03975	0.0173241	1.0275	1.052	1.0297	1.0138	Tb927.7.1730;Tb927.7.1750;Tb927.7.1740;REV__Tb927.3.3460	Tb927.7.1730;Tb927.7.1750;Tb927.7.1740	>Tb927.7.1730 | organism=Trypanosoma_brucei_TREU927 | product=60S ribosomal protein L7, putative | location=Tb927_07_v5.1:429045-429773(+) | length=242 | sequence_SO=chromosome | SO=protein_coding;>Tb927.7.1750 | organism=Trypanosoma_brucei_TREU927 | produ
1.02197	0.05383	1.0187	0.095318	0.9513	1.0861	0.96814	1.0758	Tb927.10.7630	Tb927.10.7630	>Tb927.10.7630 | organism=Trypanosoma_brucei_TREU927 | product=transportin2- like protein | location=Tb927_10_v5.1:1920059-1922884(-) | length=941 | sequence_SO=chromosome | SO=protein_coding
1.022	0.004	1.06685	0.0205768	1.0523	1.0814	1.026	1.018	Tb927.7.710	Tb927.7.710	>Tb927.7.710 | organism=Trypanosoma_brucei_TREU927 | product=heat shock 70 kDa protein, putative (HSP70) | location=Tb927_07_v5.1:155358-157286(-) | length=639 | sequence_SO=chromosome | SO=protein_coding
1.02204	0.09316	1.0887	0.205485	0.9434	1.234	0.92888	1.1152	Tb927.10.790	Tb927.10.790	>Tb927.10.790 | organism=Trypanosoma_brucei_TREU927 | product=vesicle-associated membrane protein, putative,synaptobrevin, putative (VAMP) | location=Tb927_10_v5.1:203928-204647(+) | length=239 | sequence_SO=chromosome | SO=protein_coding
1.02205	0.00245	1.02279	0.0336724	1.0466	0.99898	1.0245	1.0196	Tb927.11.16130	Tb927.11.16130	>Tb927.11.16130 | organism=Trypanosoma_brucei_TREU927 | product=nucleoside diphosphate kinase (NDPK) | location=Tb927_11_v5.1:4271767-4272228(-) | length=153 | sequence_SO=chromosome | SO=protein_coding
1.02205	0.00255	NaN	NaN	NaN	0.94251	1.0246	1.0195	Tb927.8.5830	Tb927.8.5830	>Tb927.8.5830 | organism=Trypanosoma_brucei_TREU927 | product=hypothetical protein, conserved | location=Tb927_08_v5.1:1713778-1714812(+) | length=344 | sequence_SO=chromosome | SO=protein_coding
1.02207	0.057135	1.08265	0.0842164	1.0231	1.1422	1.0792	0.96493	Tb927.9.9630	Tb927.9.9630	>Tb927.9.9630 | organism=Trypanosoma_brucei_TREU927 | product=hypothetical protein, conserved | location=Tb927_09_v5.1:1532826-1533893(-) | length=355 | sequence_SO=chromosome | SO=protein_coding
1.0222	0.044	0.79217	0.0978636	0.86137	0.72297	0.9782	1.0662	Tb927.11.15120;REV__Tb927.10.10750	Tb927.11.15120	>Tb927.11.15120 | organism=Trypanosoma_brucei_TREU927 | product=hypothetical protein, conserved | location=Tb927_11_v5.1:4021195-4023366(-) | length=723 | sequence_SO=chromosome | SO=protein_coding
1.0222	0.0078	1.4953	0.207324	1.3487	1.6419	1.0144	1.03	Tb927.9.2290	Tb927.9.2290	>Tb927.9.2290 | organism=Trypanosoma_brucei_TREU927 | product=hypothetical protein, conserved | location=Tb927_09_v5.1:509521-509937(-) | length=138 | sequence_SO=chromosome | SO=protein_coding
1.02225	0.01975	1.03235	0.00148492	1.0334	1.0313	1.0025	1.042	Tb927.4.2180	Tb927.4.2180	>Tb927.4.2180 | organism=Trypanosoma_brucei_TREU927 | product=60S ribosomal protein L35a, putative | location=Tb927_04_v5.1:560644-561093(+) | length=149 | sequence_SO=chromosome | SO=protein_coding
1.02235	0.01105	1.16755	0.0521138	1.2044	1.1307	1.0113	1.0334	Tb927.3.5540	Tb927.3.5540	>Tb927.3.5540 | organism=Trypanosoma_brucei_TREU927 | product=dynein intermediate chain WDRD34, putative | location=Tb927_03_v5.1:1556101-1557705(+) | length=534 | sequence_SO=chromosome | SO=protein_coding
1.02239	0.054605	1.11962	0.309833	0.90053	1.3387	1.077	0.96779	Tb927.5.3580	Tb927.5.3580	>Tb927.5.3580 | organism=Trypanosoma_brucei_TREU927 | product=phosphoglycerate mutase protein, putative | location=Tb927_05_v5.1:1177973-1179277(+) | length=185 | sequence_SO=chromosome | SO=protein_coding
1.0225	0.0031	1.0545	0.0110309	1.0623	1.0467	1.0256	1.0194	Tb927.11.4300;Tb927.10.9880	Tb927.11.4300;Tb927.10.9880	>Tb927.11.4300 | organism=Trypanosoma_brucei_TREU927 | product=60S ribosomal protein L18, putative (RPL18) | location=Tb927_11_v5.1:1253829-1254410(-) | length=193 | sequence_SO=chromosome | SO=protein_coding;>Tb927.10.9880 | organism=Trypanosoma_brucei_TR
1.0226	0.0017	0.960385	0.00282136	0.95839	0.96238	1.0243	1.0209	Tb927.1.2550;Tb927.1.2530;Tb927.1.2510;Tb927.1.2490;Tb927.1.2470;Tb927.1.2450;Tb927.1.2430	Tb927.1.2550;Tb927.1.2530;Tb927.1.2510;Tb927.1.2490;Tb927.1.2470;Tb927.1.2450;Tb927.1.2430	>Tb927.1.2550 | organism=Trypanosoma_brucei_TREU927 | product=histone H3, putative | location=Tb927_01_v5.1:602011-602412(+) | length=133 | sequence_SO=chromosome | SO=protein_coding;>Tb927.1.2530 | organism=Trypanosoma_brucei_TREU927 | product=histone H3,
1.0226	0.0032	1.0354	0.0384666	1.0626	1.0082	1.0194	1.0258	Tb927.10.2530	Tb927.10.2530	>Tb927.10.2530 | organism=Trypanosoma_brucei_TREU927 | product=adenylate kinase, putative | location=Tb927_10_v5.1:658114-658782(+) | length=222 | sequence_SO=chromosome | SO=protein_coding
1.0227	0.0071	0.997135	0.0668428	1.0444	0.94987	1.0298	1.0156	Tb927.11.1980	Tb927.11.1980	>Tb927.11.1980 | organism=Trypanosoma_brucei_TREU927 | product=zinc finger protein family member, putative (ZC3H41) | location=Tb927_11_v5.1:574332-575885(+) | length=517 | sequence_SO=chromosome | SO=protein_coding
1.02277	0.06473	0.87309	0.00661852	0.86841	0.87777	0.95804	1.0875	Tb927.6.3050	Tb927.6.3050	>Tb927.6.3050 | organism=Trypanosoma_brucei_TREU927 | product=aldehyde dehydrogenase family, putative | location=Tb927_06_v5.1:904935-906566(+) | length=543 | sequence_SO=chromosome | SO=protein_coding
1.0228	0.0122	1.06295	0.0033234	1.0606	1.0653	1.035	1.0106	Tb927.10.1170;Tb11.0560;Tb11.v5.0858	Tb927.10.1170;Tb11.0560	>Tb927.10.1170 | organism=Trypanosoma_brucei_TREU927 | product=intraflagellar transport protein IFT172, putative (IFT172) | location=Tb927_10_v5.1:311528-316771(-) | length=1747 | sequence_SO=chromosome | SO=protein_coding;>Tb11.0560 | organism=Trypanosoma
1.02295	0.01205	1.0616	0.0318198	1.0841	1.0391	1.0109	1.035	Tb927.7.190	Tb927.7.190	>Tb927.7.190 | organism=Trypanosoma_brucei_TREU927 | product=thimet oligopeptidase A, putative,metallo- peptidase, Clan MA(E) Family M3, putative (OPA) | location=Tb927_07_v5.1:34032-36263(+) | length=743 | sequence_SO=chromosome | SO=protein_coding
1.023	0.02	1.0266	0.0118794	1.0182	1.035	1.043	1.003	Tb927.4.3590;Tb927.4.3570	Tb927.4.3590;Tb927.4.3570	>Tb927.4.3590 | organism=Trypanosoma_brucei_TREU927 | product=translation elongation factor 1-beta, putative | location=Tb927_04_v5.1:917073-917753(-) | length=226 | sequence_SO=chromosome | SO=protein_coding;>Tb927.4.3570 | organism=Trypanosoma_brucei_TRE
1.02335	0.02295	1.1704	0.017112	1.1583	1.1825	1.0463	1.0004	Tb927.5.3170	Tb927.5.3170	>Tb927.5.3170 | organism=Trypanosoma_brucei_TREU927 | product=ribose-phosphate pyrophosphokinase, putative (PRPS5) | location=Tb927_05_v5.1:1049134-1050753(-) | length=357 | sequence_SO=chromosome | SO=protein_coding
1.02337	0.06353	0.970185	0.00591848	0.97437	0.966	1.0869	0.95984	Tb927.10.14770	Tb927.10.14770	>Tb927.10.14770 | organism=Trypanosoma_brucei_TREU927 | product=protein kinase, putative | location=Tb927_10_v5.1:3600652-3602574(-) | length=640 | sequence_SO=chromosome | SO=protein_coding
1.0235	0.0025	0.971555	0.0294227	0.95075	0.99236	1.021	1.026	Tb927.10.6970;Tb927.10.6940	Tb927.10.6970;Tb927.10.6940	>Tb927.10.6970 | organism=Trypanosoma_brucei_TREU927 | product=dipeptidyl-peptidase 8-like serine peptidase,serine peptidase, Clan SC, Family S9B | location=Tb927_10_v5.1:1756887-1759439(+) | length=850 | sequence_SO=chromosome | SO=protein_coding;>Tb927.1
1.02353	0.044375	1.1741	0.103803	1.2475	1.1007	0.97915	1.0679	Tb927.7.3750	Tb927.7.3750	>Tb927.7.3750 | organism=Trypanosoma_brucei_TREU927 | product=TFIIF-stimulated CTD phosphatase, putative | location=Tb927_07_v5.1:982228-982874(-) | length=198 | sequence_SO=chromosome | SO=protein_coding
1.02354	0.045355	1.06885	0.0463155	1.0361	1.1016	0.97819	1.0689	Tb927.11.15030	Tb927.11.15030	>Tb927.11.15030 | organism=Trypanosoma_brucei_TREU927 | product=small GTPase (X3) | location=Tb927_11_v5.1:3997657-3998256(-) | length=199 | sequence_SO=chromosome | SO=protein_coding
1.02357	0.042835	1.02835	0.000494975	1.028	1.0287	1.0664	0.98073	Tb927.5.2140	Tb927.5.2140	>Tb927.5.2140 | organism=Trypanosoma_brucei_TREU927 | product=regulator of nonsense transcripts UPF1 | location=Tb927_05_v5.1:732744-735318(-) | length=842 | sequence_SO=chromosome | SO=protein_coding
1.024	0.0311	1.3813	0.234477	1.2155	1.5471	1.0551	0.9929	Tb927.10.12030	Tb927.10.12030	>Tb927.10.12030 | organism=Trypanosoma_brucei_TREU927 | product=hypothetical protein, conserved | location=Tb927_10_v5.1:2923512-2924264(+) | length=250 | sequence_SO=chromosome | SO=protein_coding
1.02405	0.01305	0.96995	0.00353553	0.97245	0.96745	1.0371	1.011	Tb927.4.2030	Tb927.4.2030	>Tb927.4.2030 | organism=Trypanosoma_brucei_TREU927 | product=ALBA-Domain Protein (ALBA4) | location=Tb927_04_v5.1:509807-511276(-) | length=217 | sequence_SO=chromosome | SO=protein_coding
1.02405	0.06405	1.2297	0.206334	1.0838	1.3756	0.96	1.0881	Tb927.4.4910	Tb927.4.4910	>Tb927.4.4910 | organism=Trypanosoma_brucei_TREU927 | product=3,2-trans-enoyl-CoA isomerase, mitochondrial precursor, putative | location=Tb927_04_v5.1:1344760-1345962(-) | length=400 | sequence_SO=chromosome | SO=protein_coding
1.02406	0.04624	1.17585	0.0911461	1.1114	1.2403	0.97782	1.0703	Tb927.5.550	Tb927.5.550	>Tb927.5.550 | organism=Trypanosoma_brucei_TREU927 | product=vacuolar ATP synthase, putative | location=Tb927_05_v5.1:228588-229739(-) | length=383 | sequence_SO=chromosome | SO=protein_coding
1.0242	0.009	1.1897	0.0350725	1.2145	1.1649	1.0332	1.0152	Tb927.11.11590	Tb927.11.11590	>Tb927.11.11590 | organism=Trypanosoma_brucei_TREU927 | product=eukaryotic translation initiation factor, putative | location=Tb927_11_v5.1:3108243-3109775(+) | length=413 | sequence_SO=chromosome | SO=protein_coding
1.02442	0.041075	1.2938	0.0165463	1.3055	1.2821	1.0655	0.98335	Tb11.v5.0489	Tb11.v5.0489	>Tb11.v5.0489 | organism=Trypanosoma_brucei_TREU927 | product=retrotransposon hot spot (RHS) protein, putative | location=Tb927_11_bin_v5.1:1982945-1984666(-) | length=573 | sequence_SO=random_sequence | SO=protein_coding
1.02447	0.03643	1.137	0.0328098	1.1138	1.1602	1.0609	0.98804	Tb927.7.470	Tb927.7.470	>Tb927.7.470 | organism=Trypanosoma_brucei_TREU927 | product=hypothetical protein | location=Tb927_07_v5.1:85318-86211(-) | length=297 | sequence_SO=chromosome | SO=protein_coding
1.02453	0.05617	0.98014	0.0063781	0.97563	0.98465	0.96836	1.0807	Tb927.8.4540	Tb927.8.4540	>Tb927.8.4540 | organism=Trypanosoma_brucei_TREU927 | product=PAB1-binding protein , putative | location=Tb927_08_v5.1:1342648-1344300(-) | length=550 | sequence_SO=chromosome | SO=protein_coding
1.02455	0.00305	1.26105	0.193111	1.3976	1.1245	1.0276	1.0215	Tb927.11.7780	Tb927.11.7780	>Tb927.11.7780 | organism=Trypanosoma_brucei_TREU927 | product=hypothetical protein, conserved | location=Tb927_11_v5.1:2203569-2204851(-) | length=419 | sequence_SO=chromosome | SO=protein_coding
1.02456	0.045535	0.989725	0.162599	0.87475	1.1047	0.97903	1.0701	Tb927.3.1740	Tb927.3.1740	>Tb927.3.1740 | organism=Trypanosoma_brucei_TREU927 | product=hypothetical protein, conserved | location=Tb927_03_v5.1:453125-455176(-) | length=683 | sequence_SO=chromosome | SO=protein_coding
1.02472	0.06928	0.801765	0.0435224	0.77099	0.83254	0.95544	1.094	Tb927.7.3560	Tb927.7.3560	>Tb927.7.3560 | organism=Trypanosoma_brucei_TREU927 | product=hypothetical protein, conserved | location=Tb927_07_v5.1:921447-926729(-) | length=1760 | sequence_SO=chromosome | SO=protein_coding
1.0248	0.0202	1.05245	0.00601041	1.0482	1.0567	1.0046	1.045	Tb927.3.5050	Tb927.3.5050	>Tb927.3.5050 | organism=Trypanosoma_brucei_TREU927 | product=60S ribosomal protein L4 | location=Tb927_03_v5.1:1417717-1418841(+) | length=374 | sequence_SO=chromosome | SO=protein_coding
1.0251	0.009	1.07035	7.07107e-05	1.0703	1.0704	1.0341	1.0161	Tb927.10.14470	Tb927.10.14470	>Tb927.10.14470 | organism=Trypanosoma_brucei_TREU927 | product=intraflagellar transport protein IFT140, putative (IFT140) | location=Tb927_10_v5.1:3531079-3536169(-) | length=1696 | sequence_SO=chromosome | SO=protein_coding
1.02515	0.01125	0.964365	0.121248	0.87863	1.0501	1.0364	1.0139	Tb927.10.11020;Tb11.v5.0547	Tb927.10.11020	>Tb927.10.11020 | organism=Trypanosoma_brucei_TREU927 | product=DNA mismatch repair protein, putative,MSH2 (MSH2) | location=Tb927_10_v5.1:2688706-2691561(-) | length=951 | sequence_SO=chromosome | SO=protein_coding
1.02525	0.01265	1.0922	0.00296985	1.0901	1.0943	1.0379	1.0126	Tb927.4.3480	Tb927.4.3480	>Tb927.4.3480 | organism=Trypanosoma_brucei_TREU927 | product=hypothetical protein | location=Tb927_04_v5.1:902006-902570(-) | length=183 | sequence_SO=chromosome | SO=protein_coding
1.0253	0.0152	1.20895	0.0318905	1.1864	1.2315	1.0405	1.0101	Tb927.11.2670	Tb927.11.2670	>Tb927.11.2670 | organism=Trypanosoma_brucei_TREU927 | product=Nucleoporin (TbNup59) | location=Tb927_11_v5.1:783041-784678(-) | length=545 | sequence_SO=chromosome | SO=protein_coding
1.02535	0.00195	1.06445	0.000212132	1.0643	1.0646	1.0273	1.0234	Tb927.2.4210	Tb927.2.4210	>Tb927.2.4210 | organism=Trypanosoma_brucei_TREU927 | product=glycosomal phosphoenolpyruvate carboxykinase (PEPCK) | location=Tb927_02_v5.1:740813-742390(-) | length=525 | sequence_SO=chromosome | SO=protein_coding
1.02565	0.00255	1.04515	0.00247487	1.0434	1.0469	1.0282	1.0231	Tb927.10.5620;Tb11.v5.0531	Tb927.10.5620;Tb11.v5.0531	>Tb927.10.5620 | organism=Trypanosoma_brucei_TREU927 | product=fructose-bisphosphate aldolase, glycosomal (ALD) | location=Tb927_10_v5.1:1404259-1405377(+) | length=372 | sequence_SO=chromosome | SO=protein_coding;>Tb11.v5.0531 | organism=Trypanosoma_bruce
1.0259	0.0267	1.00513	0.0279661	0.98535	1.0249	1.0526	0.9992	Tb927.11.2360	Tb927.11.2360	>Tb927.11.2360 | organism=Trypanosoma_brucei_TREU927 | product=phenylalanyl-tRNA synthetase (beta subunit), putative | location=Tb927_11_v5.1:676961-678835(+) | length=624 | sequence_SO=chromosome | SO=protein_coding
1.0259	0.0068	1.02795	0.0262337	1.0094	1.0465	1.0191	1.0327	Tb927.11.9730;Tb927.10.12680	Tb927.11.9730;Tb927.10.12680	>Tb927.11.9730 | organism=Trypanosoma_brucei_TREU927 | product=60S ribosomal protein L34, putative | location=Tb927_11_v5.1:2634550-2635062(-) | length=170 | sequence_SO=chromosome | SO=protein_coding;>Tb927.10.12680 | organism=Trypanosoma_brucei_TREU927 |
1.02595	0.01785	1.00695	0.00954594	1.0137	1.0002	1.0438	1.0081	Tb927.11.4820;Tb927.10.14580	Tb927.11.4820;Tb927.10.14580	>Tb927.11.4820 | organism=Trypanosoma_brucei_TREU927 | product=60S ribosomal protein L17, putative | location=Tb927_11_v5.1:1386998-1387498(+) | length=166 | sequence_SO=chromosome | SO=protein_coding;>Tb927.10.14580 | organism=Trypanosoma_brucei_TREU927 |
1.02598	0.079315	0.82865	0.0885722	0.89128	0.76602	1.1053	0.94667	Tb927.5.3920	Tb927.5.3920	>Tb927.5.3920 | organism=Trypanosoma_brucei_TREU927 | product=peroxisome assembly protein, putative | location=Tb927_05_v5.1:1273846-1276794(+) | length=982 | sequence_SO=chromosome | SO=protein_coding
1.02615	0.00145	0.986175	0.0962019	1.0542	0.91815	1.0247	1.0276	Tb927.11.15430	Tb927.11.15430	>Tb927.11.15430 | organism=Trypanosoma_brucei_TREU927 | product=U5 small nuclear ribonucleoprotein component, putative,U5 snrnp-specific protein, putative | location=Tb927_11_v5.1:4097329-4100253(-) | length=974 | sequence_SO=chromosome | SO=protein_coding
1.02617	0.02713	1.16635	0.0768625	1.112	1.2207	1.0533	0.99904	Tb927.10.1430	Tb927.10.1430	>Tb927.10.1430 | organism=Trypanosoma_brucei_TREU927 | product=hypothetical protein, conserved | location=Tb927_10_v5.1:374254-374991(-) | length=245 | sequence_SO=chromosome | SO=protein_coding
1.0262	0.0006	1.04433	0.0712339	1.0947	0.99396	1.0268	1.0256	Tb927.8.1570	Tb927.8.1570	>Tb927.8.1570 | organism=Trypanosoma_brucei_TREU927 | product=hypothetical protein, conserved | location=Tb927_08_v5.1:511166-511984(+) | length=272 | sequence_SO=chromosome | SO=protein_coding
1.02645	0.02245	1.0542	0.0360624	1.0287	1.0797	1.0489	1.004	Tb927.10.10850	Tb927.10.10850	>Tb927.10.10850 | organism=Trypanosoma_brucei_TREU927 | product=argonaute-like protein (AGO1) | location=Tb927_10_v5.1:2634956-2637667(-) | length=903 | sequence_SO=chromosome | SO=protein_coding
1.02645	0.02435	NaN	NaN	NaN	0.99814	1.0508	1.0021	Tb927.11.9880	Tb927.11.9880	>Tb927.11.9880 | organism=Trypanosoma_brucei_TREU927 | product=hypothetical protein, conserved | location=Tb927_11_v5.1:2666967-2668322(+) | length=451 | sequence_SO=chromosome | SO=protein_coding
1.02645	0.01425	NaN	NaN	1.041	NaN	1.0122	1.0407	Tb927.9.10530	Tb927.9.10530	>Tb927.9.10530 | organism=Trypanosoma_brucei_TREU927 | product=hypothetical protein, conserved | location=Tb927_09_v5.1:1652019-1655150(-) | length=1043 | sequence_SO=chromosome | SO=protein_coding
1.0266	0.0053	1.1335	0.0298399	1.1124	1.1546	1.0319	1.0213	Tb927.9.13740;Tb927.9.13710;Tb927.9.13680	Tb927.9.13740;Tb927.9.13710;Tb927.9.13680	>Tb927.9.13740 | organism=Trypanosoma_brucei_TREU927 | product=ADP-ribosylation factor, putative | location=Tb927_09_v5.1:2174469-2175017(-) | length=182 | sequence_SO=chromosome | SO=protein_coding;>Tb927.9.13710 | organism=Trypanosoma_brucei_TREU927 | pr
1.02675	0.01025	1.09145	0.00233345	1.0931	1.0898	1.0165	1.037	Tb927.4.560	Tb927.4.560	>Tb927.4.560 | organism=Trypanosoma_brucei_TREU927 | product=Cytoplasmic dynein 2 heavy chain (DYNC2H1), putative | location=Tb927_04_v5.1:151879-164577(-) | length=4232 | sequence_SO=chromosome | SO=protein_coding
1.02686	0.050845	1.03979	0.0735532	0.98778	1.0918	0.97601	1.0777	Tb927.2.1330	Tb927.2.1330	>Tb927.2.1330 | organism=Trypanosoma_brucei_TREU927 | product=retrotransposon hot spot protein (RHS, pseudogene), putative,retrotransposon hot spot protein 6 (RHS6), degenerate | location=Tb927_02_v5.1:245650-247458(+) | length=602 | sequence_SO=chromosome
1.02702	0.03628	0.9993	0.00113137	1.0001	0.9985	0.99074	1.0633	Tb927.10.6810	Tb927.10.6810	>Tb927.10.6810 | organism=Trypanosoma_brucei_TREU927 | product=guanylate kinase, putative | location=Tb927_10_v5.1:1717161-1717955(+) | length=264 | sequence_SO=chromosome | SO=protein_coding
1.02705	0.00445	1.08405	0.00388909	1.0868	1.0813	1.0226	1.0315	Tb927.9.9210;Tb927.11.3000	Tb927.9.9210;Tb927.11.3000	>Tb927.9.9210 | organism=Trypanosoma_brucei_TREU927 | product=60S ribosomal protein L37, putative | location=Tb927_09_v5.1:1469109-1469363(-) | length=84 | sequence_SO=chromosome | SO=protein_coding;>Tb927.11.3000 | organism=Trypanosoma_brucei_TREU927 | pr
1.0271	0.0116	0.99208	0.00181019	0.9908	0.99336	1.0387	1.0155	Tb927.11.8200	Tb927.11.8200	>Tb927.11.8200 | organism=Trypanosoma_brucei_TREU927 | product=ribosomal protein S26, putative | location=Tb927_11_v5.1:2305896-2306231(+) | length=111 | sequence_SO=chromosome | SO=protein_coding
1.02715	0.00575	1.1424	0.019799	1.1284	1.1564	1.0214	1.0329	Tb927.8.2280;Tb927.8.2260	Tb927.8.2280;Tb927.8.2260	>Tb927.8.2280 | organism=Trypanosoma_brucei_TREU927 | product=hypothetical protein, conserved | location=Tb927_08_v5.1:695485-696084(+) | length=199 | sequence_SO=chromosome | SO=protein_coding;>Tb927.8.2260 | organism=Trypanosoma_brucei_TREU927 | product=
1.02715	0.00655	1.15285	0.0137886	1.1431	1.1626	1.0206	1.0337	Tb927.5.1300	Tb927.5.1300	>Tb927.5.1300 | organism=Trypanosoma_brucei_TREU927 | product=vacuolar proton translocating ATPase subunit A, putative | location=Tb927_05_v5.1:481692-484043(+) | length=783 | sequence_SO=chromosome | SO=protein_coding
1.02723	0.045975	0.889815	0.0656831	0.93626	0.84337	0.98125	1.0732	Tb927.11.15970	Tb927.11.15970	>Tb927.11.15970 | organism=Trypanosoma_brucei_TREU927 | product=hypothetical protein, conserved | location=Tb927_11_v5.1:4226572-4229712(-) | length=1046 | sequence_SO=chromosome | SO=protein_coding
1.02731	0.035585	NaN	NaN	1.2474	NaN	1.0629	0.99173	Tb927.9.4230	Tb927.9.4230	>Tb927.9.4230 | organism=Trypanosoma_brucei_TREU927 | product=fatty acyl CoA synthetase 4 (ACS4) | location=Tb927_09_v5.1:800986-803527(+) | length=702 | sequence_SO=chromosome | SO=protein_coding
1.02775	0.080645	1.07935	0.101328	1.151	1.0077	1.1084	0.94711	Tb927.10.1830	Tb927.10.1830	>Tb927.10.1830 | organism=Trypanosoma_brucei_TREU927 | product=syntaxin, putative | location=Tb927_10_v5.1:480135-480827(+) | length=230 | sequence_SO=chromosome | SO=protein_coding
1.0278	0.0111	1.1855	0.0132936	1.1949	1.1761	1.0389	1.0167	Tb927.11.3850	Tb927.11.3850	>Tb927.11.3850 | organism=Trypanosoma_brucei_TREU927 | product=AMP deaminase, putative | location=Tb927_11_v5.1:1125684-1130360(+) | length=1558 | sequence_SO=chromosome | SO=protein_coding
1.0279	0.0163	1.2235	0.143967	1.3253	1.1217	1.0116	1.0442	Tb927.11.13920;Tb927.3.2040	Tb927.11.13920	>Tb927.11.13920 | organism=Trypanosoma_brucei_TREU927 | product=kinesin-II 85 Kd subunit, putative | location=Tb927_11_v5.1:3693490-3696837(+) | length=1115 | sequence_SO=chromosome | SO=protein_coding
1.028	0.0081	0.942685	0.0201172	0.92846	0.95691	1.0199	1.0361	Tb11.02.5420b;Tb11.02.5420	Tb11.02.5420b;Tb11.02.5420	>Tb11.02.5420b | organism=Trypanosoma_brucei_TREU927 | product=NADPH-cytochrome p450 reductase, putative | location=Tb927_11_bin_v5.1:661542-663437(-) | length=631 | sequence_SO=random_sequence | SO=protein_coding;>Tb11.02.5420 | organism=Trypanosoma_bruce
1.02815	0.01055	1.13325	0.0324562	1.1103	1.1562	1.0176	1.0387	Tb927.9.8880;Tb927.9.8850	Tb927.9.8880;Tb927.9.8850	>Tb927.9.8880 | organism=Trypanosoma_brucei_TREU927 | product=actin A | location=Tb927_09_v5.1:1426858-1428918(-) | length=376 | sequence_SO=chromosome | SO=protein_coding;>Tb927.9.8850 | organism=Trypanosoma_brucei_TREU927 | product=actin A | location=Tb9
1.02826	0.04084	1.07248	0.309168	0.85387	1.2911	0.98742	1.0691	Tb927.10.1310	Tb927.10.1310	>Tb927.10.1310 | organism=Trypanosoma_brucei_TREU927 | product=hypothetical protein, conserved | location=Tb927_10_v5.1:346938-349772(-) | length=944 | sequence_SO=chromosome | SO=protein_coding
1.0285	0.0185	1.03589	0.0987262	0.96608	1.1057	1.01	1.047	Tb927.4.3810	Tb927.4.3810	>Tb927.4.3810 | organism=Trypanosoma_brucei_TREU927 | product=DNA-directed RNA polymerase II subunit 2, putative,RNA polymerase subunit, putative (RPB2) | location=Tb927_04_v5.1:994869-998441(-) | length=1190 | sequence_SO=chromosome | SO=protein_coding
1.02851	0.061395	1.18085	0.0430628	1.1504	1.2113	0.96711	1.0899	Tb927.10.730;Tb11.v5.0822	Tb927.10.730;Tb11.v5.0822	>Tb927.10.730 | organism=Trypanosoma_brucei_TREU927 | product=ATP synthase, putative | location=Tb927_10_v5.1:187414-188820(+) | length=468 | sequence_SO=chromosome | SO=protein_coding;>Tb11.v5.0822 | organism=Trypanosoma_brucei_TREU927 | product=ATP synth
1.02869	0.057205	1.04398	0.0676206	0.99617	1.0918	0.97149	1.0859	Tb927.2.4445	Tb927.2.4445	>Tb927.2.4445 | organism=Trypanosoma_brucei_TREU927 | product=hypothetical protein, conserved | location=Tb927_02_v5.1:787612-788013(-) | length=133 | sequence_SO=chromosome | SO=protein_coding
1.0289	0.0134	1.141	0.0111723	1.1489	1.1331	1.0423	1.0155	Tb927.1.4690	Tb927.1.4690	>Tb927.1.4690 | organism=Trypanosoma_brucei_TREU927 | product=arginine N-methyltransferase (PRMT1) | location=Tb927_01_v5.1:964186-965223(+) | length=345 | sequence_SO=chromosome | SO=protein_coding
1.02899	0.06981	0.94146	0.0691409	0.89257	0.99035	1.0988	0.95918	Tb927.9.7540	Tb927.9.7540	>Tb927.9.7540 | organism=Trypanosoma_brucei_TREU927 | product=calpain-like cysteine peptidase, putative,cysteine peptidase, Clan CA, family C2, putative | location=Tb927_09_v5.1:1239278-1241848(-) | length=856 | sequence_SO=chromosome | SO=protein_coding
1.0291	0.0127	1.24775	0.00685894	1.2526	1.2429	1.0164	1.0418	Tb927.9.5320	Tb927.9.5320	>Tb927.9.5320 | organism=Trypanosoma_brucei_TREU927 | product=nucleolar RNA binding protein, putative | location=Tb927_09_v5.1:929806-931089(+) | length=427 | sequence_SO=chromosome | SO=protein_coding
1.02913	0.032665	0.891755	0.0756534	0.94525	0.83826	0.99647	1.0618	Tb927.8.6950;Tb927.4.5370	Tb927.8.6950;Tb927.4.5370	>Tb927.8.6950 | organism=Trypanosoma_brucei_TREU927 | product=dynein light chain 2B, cytoplasmic, putative,predicted dynein modulator,roadblock/LC7 family member | location=Tb927_08_v5.1:2005551-2005920(+) | length=116 | sequence_SO=chromosome | SO=protein
1.02918	0.03282	1.1281	0.174514	1.2515	1.0047	0.99636	1.062	Tb927.6.2230	Tb927.6.2230	>Tb927.6.2230 | organism=Trypanosoma_brucei_TREU927 | product=RGG protein | location=Tb927_06_v5.1:704590-706921(+) | length=775 | sequence_SO=chromosome | SO=protein_coding
1.0292	0.031405	1.25275	0.039103	1.2251	1.2804	0.99779	1.0606	Tb927.10.5520	Tb927.10.5520	>Tb927.10.5520 | organism=Trypanosoma_brucei_TREU927 | product=hypothetical protein, conserved | location=Tb927_10_v5.1:1385748-1386719(+) | length=323 | sequence_SO=chromosome | SO=protein_coding
1.0292	0.080105	NaN	NaN	1.1179	NaN	0.94909	1.1093	Tb927.8.5520	Tb927.8.5520	>Tb927.8.5520 | organism=Trypanosoma_brucei_TREU927 | product=hypothetical protein, conserved | location=Tb927_08_v5.1:1633126-1633680(+) | length=184 | sequence_SO=chromosome | SO=protein_coding
1.02937	0.03933	0.98046	0.270737	1.1719	0.78902	0.99004	1.0687	Tb927.10.1250	Tb927.10.1250	>Tb927.10.1250 | organism=Trypanosoma_brucei_TREU927 | product=hypothetical protein, conserved | location=Tb927_10_v5.1:335940-336725(-) | length=261 | sequence_SO=chromosome | SO=protein_coding
1.0294	0.0144	0.99891	0.0769191	0.94452	1.0533	1.015	1.0438	Tb927.10.15530;Tb11.v5.0748	Tb927.10.15530;Tb11.v5.0748	>Tb927.10.15530 | organism=Trypanosoma_brucei_TREU927 | product=ABC transport system ATP-binding protein, putative | location=Tb927_10_v5.1:3810513-3812321(+) | length=602 | sequence_SO=chromosome | SO=protein_coding;>Tb11.v5.0748 | organism=Trypanosoma_br
1.02945	0.01765	1.0885	0.0472347	1.1219	1.0551	1.0118	1.0471	Tb927.10.2730	Tb927.10.2730	>Tb927.10.2730 | organism=Trypanosoma_brucei_TREU927 | product=hypothetical protein, conserved | location=Tb927_10_v5.1:701197-702081(+) | length=294 | sequence_SO=chromosome | SO=protein_coding
1.0296	0.0046	1.08895	0.00318198	1.0867	1.0912	1.025	1.0342	Tb927.4.760	Tb927.4.760	>Tb927.4.760 | organism=Trypanosoma_brucei_TREU927 | product=gamma-adaptin 1, putative,AP-1 adapter complex gamma subunit, putative | location=Tb927_04_v5.1:208118-210523(-) | length=801 | sequence_SO=chromosome | SO=protein_coding
1.02965	0.01795	1.13955	0.115046	1.2209	1.0582	1.0117	1.0476	Tb927.3.4910	Tb927.3.4910	>Tb927.3.4910 | organism=Trypanosoma_brucei_TREU927 | product=signal peptide peptidase, putative,aspartic peptidase, clan AD, family A22B, putative | location=Tb927_03_v5.1:1377662-1378720(+) | length=352 | sequence_SO=chromosome | SO=protein_coding
1.02974	0.083265	0.83592	0.059001	0.87764	0.7942	1.113	0.94647	Tb927.11.10620	Tb927.11.10620	>Tb927.11.10620 | organism=Trypanosoma_brucei_TREU927 | product=hypothetical protein, conserved | location=Tb927_11_v5.1:2828967-2829542(+) | length=191 | sequence_SO=chromosome | SO=protein_coding
1.0298	0.0293	0.93484	0.0454387	0.90271	0.96697	1.0005	1.0591	Tb927.3.4040	Tb927.3.4040	>Tb927.3.4040 | organism=Trypanosoma_brucei_TREU927 | product=hypothetical protein, conserved | location=Tb927_03_v5.1:1140493-1142352(-) | length=619 | sequence_SO=chromosome | SO=protein_coding
1.02995	0.02585	0.836495	0.0605778	0.79366	0.87933	1.0558	1.0041	Tb927.9.10890	Tb927.9.10890	>Tb927.9.10890 | organism=Trypanosoma_brucei_TREU927 | product=hypothetical protein, conserved | location=Tb927_09_v5.1:1716244-1717032(-) | length=262 | sequence_SO=chromosome | SO=protein_coding
1.03025	0.01935	1.3202	0.0418607	1.3498	1.2906	1.0109	1.0496	Tb927.10.13360	Tb927.10.13360	>Tb927.10.13360 | organism=Trypanosoma_brucei_TREU927 | product=elongation factor Tu, putative | location=Tb927_10_v5.1:3263103-3264515(-) | length=470 | sequence_SO=chromosome | SO=protein_coding
1.03026	0.04134	0.8955	0.0451134	0.9274	0.8636	1.0716	0.98892	Tb927.6.1140	Tb927.6.1140	>Tb927.6.1140 | organism=Trypanosoma_brucei_TREU927 | product=dolichyl-P-Man:GDP-Man5GlcNAc2-PP-dolichyl alpha-1,2-mannosyltransferase, putative | location=Tb927_06_v5.1:443821-445845(-) | length=674 | sequence_SO=chromosome | SO=protein_coding
1.0303	0.0265	1.0308	0.00141421	1.0298	1.0318	1.0568	1.0038	Tb927.10.14980	Tb927.10.14980	>Tb927.10.14980 | organism=Trypanosoma_brucei_TREU927 | product=intraflagellar transport protein IFT52, putative (IFT52) | location=Tb927_10_v5.1:3658942-3660909(+) | length=655 | sequence_SO=chromosome | SO=protein_coding
1.03035	0.02665	1.08775	0.0183141	1.1007	1.0748	1.057	1.0037	Tb927.10.10880	Tb927.10.10880	>Tb927.10.10880 | organism=Trypanosoma_brucei_TREU927 | product=ATP-binding cassette protein, putative,ABC transporter, putative,ATPase, putative | location=Tb927_10_v5.1:2652394-2654448(-) | length=684 | sequence_SO=chromosome | SO=protein_coding
1.03043	0.17077	1.03174	0.114912	0.95049	1.113	1.2012	0.85966	Tb927.7.940	Tb927.7.940	>Tb927.7.940 | organism=Trypanosoma_brucei_TREU927 | product=protein kinase C substrate protein, heavy chain, putative,glucosidase II beta subunit, putative | location=Tb927_07_v5.1:237819-239264(+) | length=481 | sequence_SO=chromosome | SO=protein_coding
1.03043	0.04707	1.0691	0.00565685	1.0731	1.0651	0.98336	1.0775	Tb927.6.4760	Tb927.6.4760	>Tb927.6.4760 | organism=Trypanosoma_brucei_TREU927 | product=hypothetical protein, conserved | location=Tb927_06_v5.1:1324506-1327007(+) | length=794 | sequence_SO=chromosome | SO=protein_coding
1.03055	0.01365	0.927435	0.114785	1.0086	0.84627	1.0442	1.0169	Tb927.4.1720	Tb927.4.1720	>Tb927.4.1720 | organism=Trypanosoma_brucei_TREU927 | product=nucleoside diphosphate kinase, putative | location=Tb927_04_v5.1:438461-439510(-) | length=349 | sequence_SO=chromosome | SO=protein_coding
1.03055	0.00705	1.2194	0.0125865	1.2283	1.2105	1.0235	1.0376	Tb927.11.13280	Tb927.11.13280	>Tb927.11.13280 | organism=Trypanosoma_brucei_TREU927 | product=mitochondrial RNA binding protein 2 (GBP25) | location=Tb927_11_v5.1:3562194-3562868(-) | length=224 | sequence_SO=chromosome | SO=protein_coding
1.0306	0.022	1.20435	0.0366988	1.2303	1.1784	1.0526	1.0086	Tb927.7.5230	Tb927.7.5230	>Tb927.7.5230 | organism=Trypanosoma_brucei_TREU927 | product=lanosterol synthase | location=Tb927_07_v5.1:1382167-1384887(+) | length=906 | sequence_SO=chromosome | SO=protein_coding
1.03065	0.01875	1.0469	0.0438406	1.0159	1.0779	1.0494	1.0119	Tb927.10.4640	Tb927.10.4640	>Tb927.10.4640 | organism=Trypanosoma_brucei_TREU927 | product=eukaryotic translation initiation factor 3 subunit L, putative | location=Tb927_10_v5.1:1177623-1179089(-) | length=488 | sequence_SO=chromosome | SO=protein_coding
1.0308	0.0135	1.1307	0.0605283	1.1735	1.0879	1.0173	1.0443	Tb927.11.14460	Tb927.11.14460	>Tb927.11.14460 | organism=Trypanosoma_brucei_TREU927 | product=ADP-ribosylation factor GTPase activating protein 1, putative | location=Tb927_11_v5.1:3844026-3844949(+) | length=307 | sequence_SO=chromosome | SO=protein_coding
1.03085	0.01825	1.0974	0.0486489	1.1318	1.063	1.0491	1.0126	Tb927.3.1800	Tb927.3.1800	>Tb927.3.1800 | organism=Trypanosoma_brucei_TREU927 | product=hypothetical protein, conserved | location=Tb927_03_v5.1:465260-469645(-) | length=1461 | sequence_SO=chromosome | SO=protein_coding
1.031	0.0512	1.01951	0.0943139	1.0862	0.95282	1.0822	0.9798	Tb927.6.2460	Tb927.6.2460	>Tb927.6.2460 | organism=Trypanosoma_brucei_TREU927 | product=ubiquitin fusion degradation protein 2, putative,ubiquitin conjugation factor E4 B, putative | location=Tb927_06_v5.1:751703-754702(+) | length=999 | sequence_SO=chromosome | SO=protein_coding
1.0311	0.0168	0.757365	0.00224153	0.75578	0.75895	1.0143	1.0479	Tb927.10.15280;Tb11.v5.0999	Tb927.10.15280;Tb11.v5.0999	>Tb927.10.15280 | organism=Trypanosoma_brucei_TREU927 | product=hypothetical protein, conserved | location=Tb927_10_v5.1:3726748-3730341(+) | length=1197 | sequence_SO=chromosome | SO=protein_coding;>Tb11.v5.0999 | organism=Trypanosoma_brucei_TREU927 | pro
1.0311	0.0203	1.05439	0.116255	1.1366	0.97219	1.0108	1.0514	Tb927.7.1630	Tb927.7.1630	>Tb927.7.1630 | organism=Trypanosoma_brucei_TREU927 | product=hypothetical protein, conserved | location=Tb927_07_v5.1:408581-409177(+) | length=198 | sequence_SO=chromosome | SO=protein_coding
1.03135	0.00205	1.15435	0.00502046	1.1579	1.1508	1.0293	1.0334	Tb927.11.2650	Tb927.11.2650	>Tb927.11.2650 | organism=Trypanosoma_brucei_TREU927 | product=heat shock protein 84, putative | location=Tb927_11_v5.1:776838-779109(-) | length=753 | sequence_SO=chromosome | SO=protein_coding
1.0314	0.046295	1.00883	0.0184908	0.99575	1.0219	0.98511	1.0777	Tb927.11.15420	Tb927.11.15420	>Tb927.11.15420 | organism=Trypanosoma_brucei_TREU927 | product=hypothetical protein, conserved | location=Tb927_11_v5.1:4095426-4096043(-) | length=205 | sequence_SO=chromosome | SO=protein_coding
1.03144	0.07626	1.1609	0.125016	1.2493	1.0725	1.1077	0.95518	Tb927.6.2140	Tb927.6.2140	>Tb927.6.2140 | organism=Trypanosoma_brucei_TREU927 | product=hypothetical protein, conserved | location=Tb927_06_v5.1:682282-683085(-) | length=267 | sequence_SO=chromosome | SO=protein_coding
1.03155	0.00955	1.0886	0.0711349	1.1389	1.0383	1.0411	1.022	Tb927.10.5300;Tb11.v5.0246	Tb927.10.5300;Tb11.v5.0246	>Tb927.10.5300 | organism=Trypanosoma_brucei_TREU927 | product=eukaryotic translation initiation factor 6 (eIF-6), putative | location=Tb927_10_v5.1:1324711-1325457(+) | length=248 | sequence_SO=chromosome | SO=protein_coding;>Tb11.v5.0246 | organism=Trypa
1.0317	0.0316	1.0859	0.0970151	1.0173	1.1545	1.0633	1.0001	Tb927.10.14040	Tb927.10.14040	>Tb927.10.14040 | organism=Trypanosoma_brucei_TREU927 | product=vacuolar ATP synthase subunit c, putative | location=Tb927_10_v5.1:3419149-3420291(-) | length=380 | sequence_SO=chromosome | SO=protein_coding
1.0317	0.0145	1.17535	0.0106773	1.1829	1.1678	1.0172	1.0462	Tb927.10.5810	Tb927.10.5810	>Tb927.10.5810 | organism=Trypanosoma_brucei_TREU927 | product=hypothetical protein, conserved | location=Tb927_10_v5.1:1440824-1442125(-) | length=433 | sequence_SO=chromosome | SO=protein_coding
1.03197	0.108735	NaN	NaN	NaN	1.0015	0.92323	1.1407	Tb927.10.9840	Tb927.10.9840	>Tb927.10.9840 | organism=Trypanosoma_brucei_TREU927 | product=chaperone protein DNAj, putative | location=Tb927_10_v5.1:2433556-2434344(+) | length=262 | sequence_SO=chromosome | SO=protein_coding
1.03209	0.041805	1.24935	0.0372645	1.2757	1.223	1.0739	0.99029	Tb927.2.4130	Tb927.2.4130	>Tb927.2.4130 | organism=Trypanosoma_brucei_TREU927 | product=enoyl-CoA hydratase/Enoyl-CoA isomerase/3-hydroxyacyl-CoA dehydrogenase, putative | location=Tb927_02_v5.1:721779-724251(-) | length=803 | sequence_SO=chromosome | SO=protein_coding
1.0321	0.0099	1.25885	0.0419314	1.2885	1.2292	1.0222	1.042	Tb927.10.7440	Tb927.10.7440	>Tb927.10.7440 | organism=Trypanosoma_brucei_TREU927 | product=MTR4 (MTR4) | location=Tb927_10_v5.1:1875499-1878351(-) | length=950 | sequence_SO=chromosome | SO=protein_coding
1.03212	0.036575	1.00996	0.218694	1.1646	0.85532	1.0687	0.99555	Tb927.9.10570	Tb927.9.10570	>Tb927.9.10570 | organism=Trypanosoma_brucei_TREU927 | product=predicted zinc finger protein | location=Tb927_09_v5.1:1662326-1663318(-) | length=321 | sequence_SO=chromosome | SO=protein_coding
1.0322	0.0139	0.91033	0.00733977	0.91552	0.90514	1.0461	1.0183	Tb927.11.14340	Tb927.11.14340	>Tb927.11.14340 | organism=Trypanosoma_brucei_TREU927 | product=exportin 1 (XPO1) | location=Tb927_11_v5.1:3815102-3818203(+) | length=1033 | sequence_SO=chromosome | SO=protein_coding
1.0325	0.0106	1.1355	0.0111723	1.1276	1.1434	1.0219	1.0431	Tb927.10.8040	Tb927.10.8040	>Tb927.10.8040 | organism=Trypanosoma_brucei_TREU927 | product=adaptin complex 1 subunit, putative,beta-adaptin, fragment (BAD1) | location=Tb927_10_v5.1:2002267-2004354(-) | length=695 | sequence_SO=chromosome | SO=protein_coding
1.0326	0.029	1.201	0.046669	1.234	1.168	1.0036	1.0616	Tb927.5.3810	Tb927.5.3810	>Tb927.5.3810 | organism=Trypanosoma_brucei_TREU927 | product=orotidine-5-phosphate decarboxylase/orotate phosphoribosyltransferase, putative,OMPDCase-OPRTase, putative | location=Tb927_05_v5.1:1246263-1247652(+) | length=458 | sequence_SO=chromosome | SO=
1.03265	0.01115	1.1771	0.0265872	1.1583	1.1959	1.0438	1.0215	Tb927.10.2440	Tb927.10.2440	>Tb927.10.2440 | organism=Trypanosoma_brucei_TREU927 | product=metacaspase MCA4,cysteine peptidase, Clan CD, family C13, putative (MCA4) | location=Tb927_10_v5.1:630183-631244(-) | length=353 | sequence_SO=chromosome | SO=protein_coding
1.0328	0.0397	1.2381	0.0514774	1.2017	1.2745	1.0725	0.9931	Tb927.10.15180	Tb927.10.15180	>Tb927.10.15180 | organism=Trypanosoma_brucei_TREU927 | product=nucleosome assembly protein, putative | location=Tb927_10_v5.1:3702340-3703440(+) | length=366 | sequence_SO=chromosome | SO=protein_coding
1.03289	0.04431	1.08445	0.0495682	1.1195	1.0494	0.98858	1.0772	Tb927.9.11410;Tb927.9.11380	Tb927.9.11410;Tb927.9.11380	>Tb927.9.11410 | organism=Trypanosoma_brucei_TREU927 | product=unspecified product | location=Tb927_09_v5.1:1789175-1789594(+) | length=139 | sequence_SO=chromosome | SO=protein_coding;>Tb927.9.11380 | organism=Trypanosoma_brucei_TREU927 | product=unspecif
1.0329	0.0047	0.957955	0.0194384	0.94421	0.9717	1.0376	1.0282	Tb927.11.18680;Tb11.0845	Tb927.11.18680;Tb11.0845	>Tb927.11.18680 | organism=Trypanosoma_brucei_TREU927 | product=dynein light chain LC8, putative (DYNLL1) | location=Tb927_11_Homologues_1_v5.1:993-1265(-) | length=90 | sequence_SO=chromosome | SO=protein_coding;>Tb11.0845 | organism=Trypanosoma_brucei_TR
1.03305	0.01595	1.0495	0.0149907	1.0389	1.0601	1.049	1.0171	Tb927.10.4120;Tb927.10.4110	Tb927.10.4120;Tb927.10.4110	>Tb927.10.4120 | organism=Trypanosoma_brucei_TREU927 | product=60S ribosomal protein L30 (RPL30) | location=Tb927_10_v5.1:1082682-1082999(-) | length=105 | sequence_SO=chromosome | SO=protein_coding;>Tb927.10.4110 | organism=Trypanosoma_brucei_TREU927 | pr
1.03309	0.113715	0.939465	0.139632	0.84073	1.0382	0.91937	1.1468	Tb927.11.1660	Tb927.11.1660	>Tb927.11.1660 | organism=Trypanosoma_brucei_TREU927 | product=vesicular transport protein (CDC48 homologue), putative | location=Tb927_11_v5.1:509071-511059(-) | length=662 | sequence_SO=chromosome | SO=protein_coding
1.03316	0.115435	1.0732	0.062084	1.1171	1.0293	0.91773	1.1486	Tb11.v5.0670	Tb11.v5.0670	>Tb11.v5.0670 | organism=Trypanosoma_brucei_TREU927 | product=retrotransposon hot spot (RHS) protein, putative | location=Tb927_11_bin_v5.1:3336238-3337128(+) | length=296 | sequence_SO=random_sequence | SO=protein_coding
1.0332	0.0223	1.24955	0.173595	1.1268	1.3723	1.0109	1.0555	Tb927.6.4370	Tb927.6.4370	>Tb927.6.4370 | organism=Trypanosoma_brucei_TREU927 | product=eukaryotic translation initiation factor 3 subunit 7-like protein | location=Tb927_06_v5.1:1229504-1231024(-) | length=506 | sequence_SO=chromosome | SO=protein_coding
1.03325	0.02545	1.048	0.000707107	1.0475	1.0485	1.0078	1.0587	Tb927.4.1800;Tb927.4.1790	Tb927.4.1800;Tb927.4.1790	>Tb927.4.1800 | organism=Trypanosoma_brucei_TREU927 | product=ribosomal protein L3, mitochondrial, putative | location=Tb927_04_v5.1:449991-451280(-) | length=429 | sequence_SO=chromosome | SO=protein_coding;>Tb927.4.1790 | organism=Trypanosoma_brucei_TREU
1.03335	0.01475	1.06076	0.114184	0.98002	1.1415	1.0481	1.0186	Tb927.6.5110	Tb927.6.5110	>Tb927.6.5110 | organism=Trypanosoma_brucei_TREU927 | product=damage-specific DNA binding protein, putative | location=Tb927_06_v5.1:1397764-1401576(+) | length=1270 | sequence_SO=chromosome | SO=protein_coding
1.03345	0.00215	0.99737	0.00668923	0.99264	1.0021	1.0313	1.0356	Tb927.11.2400	Tb927.11.2400	>Tb927.11.2400 | organism=Trypanosoma_brucei_TREU927 | product=hypothetical protein, conserved | location=Tb927_11_v5.1:688369-689025(+) | length=218 | sequence_SO=chromosome | SO=protein_coding
1.0336	0.0139	1.01345	0.00502046	1.017	1.0099	1.0475	1.0197	Tb927.7.5180;Tb927.7.5170	Tb927.7.5180;Tb927.7.5170	>Tb927.7.5180 | organism=Trypanosoma_brucei_TREU927 | product=60S ribosomal protein L23a, putative | location=Tb927_07_v5.1:1364071-1364565(+) | length=164 | sequence_SO=chromosome | SO=protein_coding;>Tb927.7.5170 | organism=Trypanosoma_brucei_TREU927 | p
1.03361	0.048495	1.26815	0.0976514	1.1991	1.3372	0.98511	1.0821	Tb927.9.13970	Tb927.9.13970	>Tb927.9.13970 | organism=Trypanosoma_brucei_TREU927 | product=hypothetical protein, conserved | location=Tb927_09_v5.1:2181369-2183100(-) | length=339 | sequence_SO=chromosome | SO=protein_coding
1.03365	0.01195	1.03325	0.00346482	1.0357	1.0308	1.0456	1.0217	Tb927.10.9650	Tb927.10.9650	>Tb927.10.9650 | organism=Trypanosoma_brucei_TREU927 | product=hypothetical protein, conserved | location=Tb927_10_v5.1:2377684-2381904(+) | length=1406 | sequence_SO=chromosome | SO=protein_coding
1.03395	0.00435	1.07075	0.0630032	1.1153	1.0262	1.0296	1.0383	Tb927.9.1720	Tb927.9.1720	>Tb927.9.1720 | organism=Trypanosoma_brucei_TREU927 | product=peroxisomal membrane protein 4, putative | location=Tb927_09_v5.1:393097-393768(-) | length=223 | sequence_SO=chromosome | SO=protein_coding
1.03399	0.034305	1.18075	0.195515	1.0425	1.319	1.0683	0.99969	Tb927.11.16010	Tb927.11.16010	>Tb927.11.16010 | organism=Trypanosoma_brucei_TREU927 | product=hypothetical protein, conserved | location=Tb927_11_v5.1:4238756-4242397(-) | length=1213 | sequence_SO=chromosome | SO=protein_coding
1.0342	0.004	1.0801	0.0066468	1.0848	1.0754	1.0302	1.0382	Tb11.v5.0162;Tb927.7.4790	Tb11.v5.0162;Tb927.7.4790	>Tb11.v5.0162 | organism=Trypanosoma_brucei_TREU927 | product=proteasome beta 6 subunit | location=Tb927_11_bin_v5.1:178762-179538(-) | length=258 | sequence_SO=random_sequence | SO=protein_coding;>Tb927.7.4790 | organism=Trypanosoma_brucei_TREU927 | produ
1.0342	0.0327	1.15845	0.0389616	1.1309	1.186	1.0015	1.0669	Tb927.11.10510	Tb927.11.10510	>Tb927.11.10510 | organism=Trypanosoma_brucei_TREU927 | product=ubiquinone biosynthesis methyltransferase, putative | location=Tb927_11_v5.1:2797106-2797972(+) | length=288 | sequence_SO=chromosome | SO=protein_coding
1.0344	0.023	1.04498	0.070739	0.99496	1.095	1.0574	1.0114	Tb927.9.15420;Tb927.10.270	Tb927.9.15420;Tb927.10.270	>Tb927.9.15420 | organism=Trypanosoma_brucei_TREU927 | product=unspecified product | location=Tb927_09_v5.1:2399675-2400073(+) | length=132 | sequence_SO=chromosome | SO=protein_coding;>Tb927.10.270 | organism=Trypanosoma_brucei_TREU927 | product=60S ribos
1.0345	0.027	1.06925	0.0119501	1.0777	1.0608	1.0615	1.0075	Tb927.5.2290	Tb927.5.2290	>Tb927.5.2290 | organism=Trypanosoma_brucei_TREU927 | product=ATP-dependent RNA helicase, putative | location=Tb927_05_v5.1:766450-773163(+) | length=2237 | sequence_SO=chromosome | SO=protein_coding
1.03451	0.055495	NaN	NaN	1.2179	0.93068	0.97901	1.09	Tb927.10.9740	Tb927.10.9740	>Tb927.10.9740 | organism=Trypanosoma_brucei_TREU927 | product=proteasome regulatory ATPase subunit 6,19S proteasome regulatory subunit (RPT6) | location=Tb927_10_v5.1:2407538-2408764(+) | length=408 | sequence_SO=chromosome | SO=protein_coding
[truncated: 2,315 more rows]

## Sheet: (E) SILAC average36
average36	SD36	average24	SD24	36_1	36_2	24_1	24_2	Protein IDs	Majority protein IDs	Fasta headers
[truncated: 3,546 more rows]

## Sheet: (F) SILAC top hits+GOterm 36
top	SD36	average24	SD24	Fasta headers		function, domain…	GO:term cellular component	GO:term biological function	function, process…
[truncated: 61 more rows]
